# Supplementary material for: 2-Methyl-3-(2-methyl­phen­yl)-4-oxo-3,4-dihydro­quinazolin-8-yl thio­phene-2-carboxyl­ate
Source: Acta Crystallogr Sect E Struct Rep Online. 2012 Feb 17;68(Pt 3):o756–7. doi: 10.1107/S1600536812006459 (PMC3295523; doi:10.1107/S1600536812006459)
Supplement: Supplementary file 2 [file e-68-0o756-Isup2.hkl]

# 
# h,k,l, Fc-squared, Fo-squared, sigma(Fo-squared) and status flag 
# 
data_I
_shelx_title '  P21/c' 
_shelx_refln_list_code          4 
_shelx_F_calc_maximum      171.30 
_exptl_crystal_F_000       784.00 
_reflns_d_resolution_high  0.7946 
 
loop_ 
 _symmetry_equiv_pos_as_xyz 
 'x, y, z' 
 '-x, y+1/2, -z+1/2' 
 '-x, -y, -z' 
 'x, -y-1/2, z-1/2' 
 
_cell_length_a     5.8031 
_cell_length_b    13.4281 
_cell_length_c    22.4853 
_cell_angle_alpha  90.000 
_cell_angle_beta   93.115 
_cell_angle_gamma  90.000 
 
_shelx_F_squared_multiplier     1.000 
 
loop_ 
 _refln_index_h 
 _refln_index_k 
 _refln_index_l 
 _refln_F_squared_calc 
 _refln_F_squared_meas 
 _refln_F_squared_sigma 
 _refln_observed_status 
   1   0   0     3532.19     3398.02     25.81 o 
   2   0   0      645.24      573.59     12.11 o 
   3   0   0     3368.92     3252.09     62.91 o 
   5   0   0      175.65      192.24     10.21 o 
   6   0   0        1.07       -2.70      2.70 o 
   7   0   0      268.50      246.17     11.26 o 
   1   1   0      732.26      719.15      5.21 o 
   2   1   0      330.21      316.97      6.37 o 
   3   1   0       13.31        4.23      1.44 o 
   4   1   0      118.88      149.55     10.36 o 
   5   1   0       17.42       14.11      2.45 o 
   6   1   0      158.65      149.76      6.01 o 
   7   1   0       18.98       18.18      2.55 o 
   0   2   0      946.57      942.04     10.05 o 
   1   2   0       17.76       18.08      1.80 o 
   2   2   0      617.51      617.72     20.50 o 
   3   2   0      278.60      260.73      8.50 o 
   4   2   0      316.15      304.46     10.93 o 
   5   2   0       89.53       86.86      4.92 o 
   6   2   0      211.08      230.95      7.30 o 
   7   2   0        2.76        2.42      2.28 o 
   1   3   0    11721.08    11801.89     60.08 o 
   2   3   0      460.20      425.41      8.86 o 
   3   3   0      126.06      148.55      6.54 o 
   4   3   0      166.19      148.73     13.08 o 
   5   3   0       70.45       66.62      4.80 o 
   6   3   0        5.29        5.63      1.88 o 
   7   3   0        9.90       13.24      3.03 o 
   0   4   0     1160.86     1248.72     12.61 o 
   1   4   0     2277.47     2285.54     20.28 o 
   2   4   0      312.04      278.76      9.29 o 
   3   4   0      441.03      404.58     11.04 o 
   4   4   0        1.52        0.26      2.40 o 
   5   4   0       29.65       36.44      3.43 o 
   6   4   0      763.73      812.18     12.38 o 
   7   4   0      239.26      255.76      8.93 o 
   1   5   0     1738.48     1591.23     26.65 o 
   2   5   0       42.20       30.77      2.95 o 
   3   5   0      742.41      769.83     25.58 o 
   4   5   0       87.22       79.11      3.96 o 
   5   5   0       75.41       62.59      4.89 o 
   6   5   0      173.37      190.78      6.93 o 
   0   6   0      326.88      290.46     11.80 o 
   1   6   0     3729.76     3853.55     46.33 o 
   2   6   0      146.72      119.00      5.64 o 
   3   6   0      543.37      582.88     14.13 o 
   4   6   0        0.08       -0.99      1.50 o 
   5   6   0     1257.95     1291.91     36.28 o 
   6   6   0      288.89      300.18      8.08 o 
   1   7   0       38.62       39.33      5.28 o 
   2   7   0       59.36       85.81      7.61 o 
   3   7   0        0.23        2.34      2.53 o 
   4   7   0       39.24       36.04      5.18 o 
   5   7   0       63.37       61.86      5.72 o 
   6   7   0       31.15       38.23      3.66 o 
   0   8   0      127.29      138.46     10.22 o 
   1   8   0      260.55      274.19     13.52 o 
   2   8   0        9.59        7.58      1.78 o 
   3   8   0      310.75      325.24     12.15 o 
   4   8   0       33.90       38.75      5.38 o 
   5   8   0      404.62      432.88     21.55 o 
   6   8   0        1.11       -1.11      2.54 o 
   1   9   0      135.02      126.47     10.10 o 
   2   9   0      572.55      539.97     19.44 o 
   3   9   0      332.99      317.00     18.85 o 
   4   9   0       56.80       54.86      6.06 o 
   5   9   0        7.61        4.24      3.73 o 
   6   9   0       44.64       41.63      2.76 o 
   0  10   0        2.74        3.19      3.37 o 
   1  10   0     2756.39     2746.59     72.06 o 
   2  10   0      457.62      418.26     12.04 o 
   3  10   0      560.92      530.84     26.08 o 
   4  10   0       12.21       16.83      3.96 o 
   5  10   0      972.64      984.06     27.98 o 
   1  11   0        9.39        9.87      5.48 o 
   2  11   0      129.04      133.42      9.01 o 
   3  11   0        6.28        9.01      4.47 o 
   4  11   0      491.58      549.61     16.79 o 
   5  11   0       14.18       10.12      3.48 o 
   1  12   0      434.08      434.98     23.61 o 
   2  12   0     1705.07     1646.65     30.06 o 
   3  12   0        8.67       17.81      4.40 o 
   4  12   0        6.39        3.23      3.83 o 
   5  12   0       56.64       72.10      5.36 o 
   1  13   0       14.46        7.82      3.37 o 
   2  13   0       98.91      101.85      9.85 o 
   3  13   0       47.55       26.95      5.65 o 
   4  13   0        2.03        1.81      2.68 o 
   0  14   0       21.07       21.36      5.99 o 
   1  14   0       32.97       31.42      4.46 o 
   2  14   0      212.48      215.02      9.06 o 
   3  14   0      305.18      323.78     13.45 o 
   4  14   0        1.10        0.74      1.38 o 
   1  15   0        2.52        6.82      2.55 o 
   2  15   0       29.36       32.24      5.24 o 
   3  15   0      200.29      206.12     27.52 o 
   0  16   0      694.61      813.47     20.46 o 
   1  16   0        2.30        2.96      2.74 o 
   2  16   0      128.04      135.65      7.15 o 
  -7   1   1       63.35       51.16      3.02 o 
  -6   1   1      136.07      141.05      5.99 o 
  -5   1   1      238.66      243.03      8.17 o 
  -4   1   1      913.98      914.58     18.29 o 
  -3   1   1      815.89      713.67     11.17 o 
  -2   1   1      447.69      397.47      4.89 o 
  -1   1   1     1979.11     1824.33      9.17 o 
   0   1   1      103.21       97.33      4.11 o 
   1   1   1     8925.52     8476.76     28.71 o 
   2   1   1     2124.70     2075.53     15.32 o 
   3   1   1      148.51      150.38      5.39 o 
   4   1   1      710.51      783.71     23.96 o 
   5   1   1      110.98      121.69      5.71 o 
   6   1   1      374.85      402.69      9.40 o 
   7   1   1       16.61       16.15      2.47 o 
  -7   2   1       27.66       22.99      2.36 o 
  -6   2   1      465.61      482.46     10.60 o 
  -5   2   1      270.27      267.81      8.49 o 
  -4   2   1     1363.82     1495.47     36.25 o 
  -3   2   1      991.69     1039.88     16.38 o 
  -2   2   1       51.40       55.66      2.87 o 
  -1   2   1     2226.17     2104.47     21.08 o 
   0   2   1     2844.12     2606.26     28.55 o 
   1   2   1     7939.23     7583.18     39.47 o 
   2   2   1      697.14      694.65     11.11 o 
   3   2   1       40.31       55.44      4.19 o 
   4   2   1        1.06        1.29      3.04 o 
   5   2   1        2.42        1.83      1.66 o 
   6   2   1       77.58       80.24      4.32 o 
   7   2   1      121.31      115.69     12.53 o 
  -7   3   1        2.36        7.92      2.90 o 
  -6   3   1       45.89       44.17      3.45 o 
  -5   3   1        3.64        0.48      1.77 o 
  -4   3   1        9.68        5.88      3.10 o 
  -3   3   1      267.87      231.09      7.96 o 
  -2   3   1     1298.70     1241.46     12.40 o 
  -1   3   1     4523.32     4430.99     35.47 o 
   0   3   1     1755.81     1730.74     12.36 o 
   1   3   1       70.96       77.30      2.53 o 
   2   3   1        1.44        7.36      1.84 o 
   3   3   1      720.73      710.26     14.32 o 
   4   3   1       45.17       44.22      4.46 o 
   5   3   1       13.26       19.61      2.66 o 
   6   3   1      132.21      132.08      6.45 o 
   7   3   1      108.89      101.21      6.67 o 
  -7   4   1        0.01        0.41      1.34 o 
  -6   4   1      678.15      724.64     14.93 o 
  -5   4   1     1686.47     1673.78     21.73 o 
  -4   4   1      147.50      137.79     11.59 o 
  -3   4   1      899.04      974.00     16.62 o 
  -2   4   1      324.10      333.78      6.90 o 
  -1   4   1     1846.49     1745.90     24.79 o 
   0   4   1     2886.48     2777.39     19.36 o 
   1   4   1     1858.62     1825.59     16.71 o 
   2   4   1     1620.31     1612.83     38.16 o 
   3   4   1        0.36        1.27      1.78 o 
   4   4   1      152.28      148.31     18.00 o 
   5   4   1      588.25      587.72     13.52 o 
   6   4   1      878.57      901.41     12.89 o 
   7   4   1      137.14      135.65      6.58 o 
  -6   5   1      219.23      214.24      7.22 o 
  -5   5   1        0.77       -1.43      2.08 o 
  -4   5   1        4.42        3.42      2.91 o 
  -3   5   1       25.76       34.78      3.43 o 
  -2   5   1     1308.14     1385.26     20.78 o 
  -1   5   1        0.52       11.63      3.16 o 
   0   5   1       95.85       97.06      3.54 o 
   1   5   1     1015.97      968.27     21.23 o 
   2   5   1       62.76       77.88      6.65 o 
   3   5   1       27.39       25.16      4.43 o 
   4   5   1     1145.93     1107.66     16.36 o 
   5   5   1      433.15      450.11     12.02 o 
   6   5   1       18.12       13.80      2.40 o 
  -6   6   1        1.15        1.92      1.54 o 
  -5   6   1      483.40      459.89     15.51 o 
  -4   6   1        8.52        6.32      2.11 o 
  -3   6   1      201.46      190.42     12.46 o 
  -2   6   1      127.83       94.22      5.09 o 
  -1   6   1     3066.38     3168.93     40.89 o 
   0   6   1       35.80       30.46      3.09 o 
   1   6   1      902.06      948.38     15.22 o 
   2   6   1      327.95      333.87      9.34 o 
   3   6   1       78.00       92.69      9.99 o 
   4   6   1      531.38      531.98     10.32 o 
   5   6   1      124.75      123.10      8.30 o 
   6   6   1      147.47      143.81      5.69 o 
  -6   7   1        4.36        3.72      1.89 o 
  -5   7   1       26.40       26.83      6.17 o 
  -4   7   1      608.16      620.56     35.37 o 
  -3   7   1        5.68       10.04      3.72 o 
  -2   7   1      458.52      430.38     18.36 o 
  -1   7   1      771.22      859.06     22.78 o 
   0   7   1     1586.26     1755.32     24.45 o 
   1   7   1      552.37      544.43     11.02 o 
   2   7   1      440.42      481.16     11.75 o 
   3   7   1      726.79      714.07     16.20 o 
   4   7   1     1402.26     1435.53     64.58 o 
   5   7   1      429.75      478.98     15.10 o 
   6   7   1      379.35      380.03      8.06 o 
  -6   8   1       59.23       57.72      3.96 o 
  -5   8   1     1894.74     1894.90     45.15 o 
  -4   8   1      774.82      766.76     24.46 o 
  -3   8   1      306.31      319.77     22.02 o 
  -2   8   1       94.23      106.36      5.90 o 
  -1   8   1      711.42      718.44     22.32 o 
   0   8   1       90.96       96.35      6.03 o 
   1   8   1        2.56        0.81      4.82 o 
   2   8   1      205.43      204.94     12.00 o 
   3   8   1      476.81      475.80     22.65 o 
   4   8   1       31.29       35.34      5.23 o 
   5   8   1      200.96      180.75     13.87 o 
   6   8   1       53.26       50.49      3.61 o 
  -6   9   1       40.42       37.94      2.71 o 
  -5   9   1        9.22       10.72      4.76 o 
  -4   9   1      270.57      291.04     13.46 o 
  -3   9   1       19.41       13.80      7.14 o 
  -2   9   1      515.41      545.71     20.84 o 
  -1   9   1      653.33      606.65     21.94 o 
   0   9   1     1588.38     1669.52     26.06 o 
   1   9   1     1016.59     1015.18     27.17 o 
   2   9   1      368.15      325.61     15.69 o 
   3   9   1       14.32       10.44      5.90 o 
   4   9   1        3.93       -2.43      4.04 o 
   5   9   1       56.37       39.23      6.99 o 
   6   9   1       82.04       73.53      3.47 o 
  -5  10   1       73.31       78.15      8.44 o 
  -4  10   1      136.19      123.55      9.43 o 
  -3  10   1        1.58       -0.51      1.58 o 
  -2  10   1     1201.59     1246.38     25.15 o 
  -1  10   1     2816.10     2875.81     56.55 o 
   0  10   1      212.91      207.26     14.26 o 
   1  10   1      107.37       87.06      6.39 o 
   2  10   1     1327.97     1302.24     26.11 o 
   3  10   1        7.02        9.25      2.82 o 
   4  10   1        2.13        3.19      3.39 o 
   5  10   1        9.61       15.02      4.89 o 
  -5  11   1      359.69      349.54     14.74 o 
  -4  11   1       45.78       39.44      5.15 o 
  -3  11   1        6.82       -1.21      4.03 o 
  -2  11   1       35.58       34.13      3.96 o 
  -1  11   1      277.73      265.56     23.94 o 
   0  11   1       69.78       68.43      5.33 o 
   1  11   1       45.14       40.84      5.05 o 
   2  11   1     1721.43     1798.78     31.50 o 
   3  11   1      128.07      128.85      8.44 o 
   4  11   1        7.88        3.70      4.16 o 
   5  11   1      262.98      289.75     12.95 o 
  -5  12   1       13.96       10.94      2.48 o 
  -4  12   1        6.36        6.76      3.90 o 
  -3  12   1      183.27      189.04      9.74 o 
  -2  12   1     2665.84     2577.80     37.98 o 
  -1  12   1       94.27      100.11      6.08 o 
   0  12   1        1.05       -3.25      3.25 o 
   1  12   1     1172.44     1238.86     39.29 o 
   2  12   1      443.09      482.30     18.31 o 
   3  12   1        6.68        7.31      3.58 o 
   4  12   1        2.52        3.34      3.25 o 
   5  12   1       46.36       46.33      2.95 o 
  -4  13   1       22.34       18.46      4.28 o 
  -3  13   1      259.90      231.40      9.68 o 
  -2  13   1      112.00      101.96      7.42 o 
  -1  13   1      370.51      411.14     15.02 o 
   0  13   1        0.81        1.04      3.61 o 
   1  13   1       16.61        7.61      4.55 o 
   2  13   1        8.41        8.97      2.99 o 
   3  13   1      292.52      263.00     10.16 o 
   4  13   1       77.83       71.36      6.84 o 
  -4  14   1       23.22       25.03      3.39 o 
  -3  14   1       46.77       47.59      4.15 o 
  -2  14   1        1.82       -2.71      3.99 o 
  -1  14   1        1.02       -2.78      2.78 o 
   0  14   1      518.03      534.52     16.79 o 
   1  14   1      195.60      219.44     10.41 o 
   2  14   1        0.77       -1.69      4.01 o 
   3  14   1       26.99       28.04      4.51 o 
   4  14   1      218.30      213.57      8.53 o 
  -3  15   1      100.57      114.48      7.23 o 
  -2  15   1        0.40        1.50      2.48 o 
  -1  15   1      631.30      640.86     17.52 o 
   0  15   1       34.80       34.80      4.25 o 
   1  15   1      342.03      374.55     11.46 o 
   2  15   1      131.04      143.82      9.96 o 
   3  15   1       46.49       44.58      5.36 o 
  -2  16   1       16.55       13.06      2.62 o 
  -1  16   1        7.01        9.85      3.11 o 
   0  16   1        2.58        2.60      1.73 o 
   1  16   1        6.91        7.92      3.15 o 
   2  16   1       78.29       65.58      5.10 o 
  -7   0   2      121.98      129.84      9.31 o 
  -6   0   2       25.89       20.42      3.96 o 
  -5   0   2        4.63        5.63      2.88 o 
  -4   0   2       56.01       47.62      6.84 o 
  -3   0   2     2653.59     2693.91     25.67 o 
  -2   0   2        0.71        1.57      1.15 o 
  -1   0   2      875.12      786.24      8.69 o 
   0   0   2     1643.78     1679.40      8.67 o 
   1   0   2    29345.24    30511.20     84.21 o 
   2   0   2      665.66      581.15     10.19 o 
   3   0   2      707.58      727.31     20.31 o 
   4   0   2      168.37      181.56     12.17 o 
   5   0   2      299.34      280.89     21.35 o 
   6   0   2       77.44       83.46      6.15 o 
   7   0   2      442.66      419.93     13.92 o 
  -7   1   2      105.62       99.36      3.39 o 
  -6   1   2        2.09        3.08      2.02 o 
  -5   1   2       91.01       95.60      5.31 o 
  -4   1   2        5.53        1.86      2.78 o 
  -3   1   2      208.30      267.84      6.79 o 
  -2   1   2       21.96       18.19      1.20 o 
  -1   1   2     1001.56      953.31      5.03 o 
   0   1   2     1155.99     1114.63     10.02 o 
   1   1   2     1914.64     1808.27     15.48 o 
   2   1   2      674.89      660.46      8.90 o 
   3   1   2      824.86      807.83     12.46 o 
   4   1   2     1924.19     2053.34     40.14 o 
   5   1   2      443.30      450.89     10.63 o 
   6   1   2        0.20        1.07      1.82 o 
   7   1   2        1.61        0.56      1.41 o 
  -7   2   2       76.42       75.33      3.98 o 
  -6   2   2      166.70      162.70      6.42 o 
  -5   2   2       16.18       17.66      3.62 o 
  -4   2   2      646.30      713.26     25.32 o 
  -3   2   2      619.21      638.52     12.49 o 
  -2   2   2     2172.25     2208.30     16.47 o 
  -1   2   2      353.92      278.31      7.89 o 
   0   2   2     4108.03     4027.42     25.04 o 
   1   2   2        6.61        3.57      0.68 o 
   2   2   2     2398.76     2482.95     17.68 o 
   3   2   2      271.97      278.06      9.10 o 
   4   2   2     1269.45     1351.93     32.40 o 
   5   2   2        0.87        2.61      1.77 o 
   6   2   2       91.10      100.08      5.73 o 
   7   2   2       25.16       16.63      2.04 o 
  -7   3   2        0.26        2.16      1.15 o 
  -6   3   2      116.58      123.32      5.49 o 
  -5   3   2      257.93      268.21      8.59 o 
  -4   3   2      120.21      114.97     10.61 o 
  -3   3   2      823.43      832.38     14.62 o 
  -2   3   2     2795.22     2914.99     36.41 o 
  -1   3   2      783.24      750.03     14.58 o 
   0   3   2      148.28      135.57      3.57 o 
   1   3   2     2169.34     2104.39     10.63 o 
   2   3   2       59.12       88.05      4.34 o 
   3   3   2       65.87       48.10      4.12 o 
   4   3   2       88.72       86.29      8.63 o 
   5   3   2      478.24      447.85     12.66 o 
   6   3   2       36.53       37.13      3.05 o 
   7   3   2       91.57       94.46      6.31 o 
  -6   4   2        5.71        6.65      2.88 o 
  -5   4   2        1.79        3.03      2.93 o 
  -4   4   2      245.92      219.87     14.54 o 
  -3   4   2      345.05      319.97      9.24 o 
  -2   4   2     2780.58     2763.49     22.80 o 
  -1   4   2     1058.06     1045.08     19.23 o 
   0   4   2       10.56        8.04      1.54 o 
   1   4   2      111.60      111.29      2.80 o 
   2   4   2     3433.23     3695.14     28.28 o 
   3   4   2      185.44      198.27      7.99 o 
   4   4   2        3.69        3.98      4.37 o 
   5   4   2       33.67       26.61      3.51 o 
   6   4   2      451.02      472.87      9.28 o 
   7   4   2        5.01        0.84      1.50 o 
  -6   5   2        4.39        3.50      2.50 o 
  -5   5   2      593.14      611.79     18.40 o 
  -4   5   2      616.58      616.00     10.72 o 
  -3   5   2      237.12      250.27     14.02 o 
  -2   5   2      716.31      753.41     13.71 o 
  -1   5   2       10.76       10.26      3.00 o 
   0   5   2     3334.99     3042.44     19.03 o 
   1   5   2      858.56      843.99     14.92 o 
   2   5   2      174.33      227.47      7.44 o 
   3   5   2       75.16       99.84      6.20 o 
   4   5   2      178.21      167.11      6.27 o 
   5   5   2       15.11        8.77      3.29 o 
   6   5   2       16.06       14.55      2.43 o 
  -6   6   2       13.82       16.23      2.30 o 
  -5   6   2      442.73      435.90     31.27 o 
  -4   6   2      364.87      353.10      9.51 o 
  -3   6   2      968.11      971.57     28.00 o 
  -2   6   2     2662.75     2793.78     22.65 o 
  -1   6   2      160.39      181.73      9.92 o 
   0   6   2      333.84      351.25      7.20 o 
   1   6   2     2375.95     2452.28     18.21 o 
   2   6   2     1709.17     1846.02     31.32 o 
   3   6   2      183.55      173.49      7.90 o 
   4   6   2      677.93      641.80     12.65 o 
   5   6   2       15.11       18.14      3.92 o 
   6   6   2       15.29       13.66      2.69 o 
  -6   7   2       89.19       92.90      5.33 o 
  -5   7   2       35.66       41.09      7.80 o 
  -4   7   2      971.21      927.18     23.33 o 
  -3   7   2       50.33       53.29      7.26 o 
  -2   7   2     5313.13     5347.00     38.88 o 
  -1   7   2     1063.80     1193.25     27.34 o 
   0   7   2      578.83      563.27     25.79 o 
   1   7   2      145.38      153.15      4.96 o 
   2   7   2       30.78       21.45      2.86 o 
   3   7   2       69.49       67.25      5.10 o 
   4   7   2       32.28       35.94      5.13 o 
   5   7   2      364.86      367.64     13.24 o 
   6   7   2       37.79       35.94      3.79 o 
  -6   8   2       87.33       98.94      4.99 o 
  -5   8   2      134.52      153.87     13.30 o 
  -4   8   2       10.70        5.82      3.09 o 
  -3   8   2      102.37      112.20     13.71 o 
  -2   8   2      165.29      139.41     10.38 o 
  -1   8   2       72.44       59.62      7.14 o 
   0   8   2       58.75       49.51      4.50 o 
   1   8   2      185.23      197.97      8.33 o 
   2   8   2      284.80      287.71     14.49 o 
   3   8   2      949.48      968.44     29.25 o 
   4   8   2      144.06      163.74     10.20 o 
   5   8   2       16.97       12.13      4.89 o 
   6   8   2      222.40      223.21     12.02 o 
  -6   9   2       35.84       29.85      2.47 o 
  -5   9   2       13.60       17.97      5.45 o 
  -4   9   2        2.71        4.22      3.91 o 
  -3   9   2       40.61       39.87      7.36 o 
  -2   9   2      468.14      500.81     14.15 o 
  -1   9   2      145.43      131.10     10.67 o 
   0   9   2      204.48      232.40      9.82 o 
   1   9   2       15.56       25.24      4.56 o 
   2   9   2       69.06       76.81      8.01 o 
   3   9   2        6.62        2.67      1.74 o 
   4   9   2       71.65       79.48      9.29 o 
   5   9   2        8.17       12.79      4.82 o 
   6   9   2        0.30       -0.63      1.57 o 
  -5  10   2       67.39       61.38      7.66 o 
  -4  10   2      603.89      621.02     19.01 o 
  -3  10   2      164.73      159.24      7.41 o 
  -2  10   2      288.20      317.29     18.02 o 
  -1  10   2        2.61        2.72      2.63 o 
   0  10   2        6.39       -0.36      3.61 o 
   1  10   2     2442.11     2668.27     51.27 o 
   2  10   2       81.57       77.54      5.29 o 
   3  10   2        0.49        3.47      2.35 o 
   4  10   2      299.37      339.88     19.74 o 
   5  10   2       88.46       73.86      7.71 o 
  -5  11   2       21.88       28.59      4.63 o 
  -4  11   2       39.39       34.50      4.98 o 
  -3  11   2       17.63       10.72      2.95 o 
  -2  11   2       26.48       38.95      5.77 o 
  -1  11   2     1506.20     1495.95     22.61 o 
   0  11   2       97.00      111.00      8.05 o 
   1  11   2       23.24       21.79      4.09 o 
   2  11   2     1161.24     1172.58     25.26 o 
   3  11   2     1343.86     1354.23     26.47 o 
   4  11   2      259.02      239.59     15.76 o 
   5  11   2        3.62        1.84      2.16 o 
  -5  12   2        0.77        1.90      1.87 o 
  -4  12   2      219.20      202.80      9.29 o 
  -3  12   2      650.41      616.47     17.26 o 
  -2  12   2       24.03       34.78      4.26 o 
  -1  12   2     1041.24     1116.93     24.65 o 
   0  12   2      340.01      374.13     14.80 o 
   1  12   2     2155.13     2165.36     51.64 o 
   2  12   2       13.05        6.54      4.82 o 
   3  12   2       16.13       19.00      3.55 o 
   4  12   2       43.21       41.09      6.55 o 
   5  12   2        7.79        7.64      1.41 o 
  -4  13   2      412.48      445.72     16.51 o 
  -3  13   2      148.86      157.15      8.04 o 
  -2  13   2       33.27       25.82      4.13 o 
  -1  13   2       31.54       27.51      3.49 o 
   0  13   2      870.95      936.89     33.01 o 
   1  13   2        7.39       12.58      5.43 o 
   2  13   2       45.37       55.94      5.49 o 
   3  13   2       59.49       61.51      7.33 o 
   4  13   2       13.43       13.35      3.71 o 
  -4  14   2       69.02       97.03      5.84 o 
  -3  14   2        5.92        9.29      2.29 o 
  -2  14   2        4.54        6.28      2.48 o 
  -1  14   2       46.22       43.58      4.90 o 
   0  14   2       39.75       44.05      5.41 o 
   1  14   2      378.83      391.45     13.72 o 
   2  14   2      159.70      181.15     12.92 o 
   3  14   2       22.12       15.88      3.44 o 
   4  14   2       28.95       21.95      2.72 o 
  -3  15   2        0.09        0.92      1.80 o 
  -2  15   2       81.39       86.56      7.74 o 
  -1  15   2       16.07       11.67      3.50 o 
   0  15   2        2.54        2.85      2.36 o 
   1  15   2      240.32      219.97      8.94 o 
   2  15   2       27.48       34.06      5.36 o 
   3  15   2      171.82      155.97     20.15 o 
  -2  16   2       37.09       32.01      2.52 o 
  -1  16   2       29.00       30.14      4.54 o 
   0  16   2       20.06       27.92      3.05 o 
   1  16   2       63.03       66.72      6.28 o 
   2  16   2      508.11      486.64     13.12 o 
  -7   1   3        1.22       -1.11      1.11 o 
  -6   1   3      186.25      190.72      7.11 o 
  -5   1   3       59.87       56.69      4.20 o 
  -4   1   3       13.31       14.14      4.52 o 
  -3   1   3      170.79      201.88      4.89 o 
  -2   1   3     1322.45     1298.52      8.02 o 
  -1   1   3     5201.03     4776.58     11.43 o 
   0   1   3     1023.12      894.22      6.89 o 
   1   1   3     1308.76     1358.68     10.01 o 
   2   1   3     2243.52     2190.40     18.12 o 
   3   1   3     2786.11     2920.35     44.39 o 
   4   1   3       70.55       79.61      8.62 o 
   5   1   3      292.80      292.15      8.54 o 
   6   1   3       76.50       73.27      6.61 o 
   7   1   3       63.61       57.81      3.59 o 
  -7   2   3       11.54       15.05      3.88 o 
  -6   2   3       77.64       82.58      4.77 o 
  -5   2   3      126.71      126.49      6.47 o 
  -4   2   3      850.22      878.41     28.06 o 
  -3   2   3      134.79      152.01      4.94 o 
  -2   2   3        1.00        2.25      0.60 o 
  -1   2   3    18514.55    17037.54    197.38 o 
   0   2   3     4737.28     4409.34     26.52 o 
   1   2   3      128.51      127.21      2.23 o 
   2   2   3     4397.22     4321.50     24.03 o 
   3   2   3     1959.39     2027.97     20.41 o 
   4   2   3      181.40      164.43     11.92 o 
   5   2   3      230.11      228.63      7.65 o 
   6   2   3       12.59        8.36      3.28 o 
   7   2   3       52.95       57.10      5.21 o 
  -7   3   3      254.55      255.15      6.86 o 
  -6   3   3      335.23      359.02      9.09 o 
  -5   3   3      437.36      437.07     10.95 o 
  -4   3   3      457.56      492.11     21.34 o 
  -3   3   3      464.38      434.27     11.76 o 
  -2   3   3     3312.21     3176.26     25.83 o 
  -1   3   3     2057.89     2047.77     24.62 o 
   0   3   3     1169.18     1161.16     17.80 o 
   1   3   3        2.69        6.84      0.99 o 
   2   3   3        5.18        3.12      1.63 o 
   3   3   3      984.87      975.65     17.45 o 
   4   3   3      135.64      132.79     10.82 o 
   5   3   3      759.03      758.38     20.84 o 
   6   3   3       59.07       58.51      3.58 o 
   7   3   3       38.69       36.28      4.02 o 
  -7   4   3       13.75       14.87      2.26 o 
  -6   4   3      201.62      207.65      6.68 o 
  -5   4   3     1094.60     1095.77     16.96 o 
  -4   4   3      645.66      605.57     24.12 o 
  -3   4   3       71.17       79.91      5.50 o 
  -2   4   3     1672.70     1612.64     14.79 o 
  -1   4   3     3576.21     3574.33     36.35 o 
   0   4   3        8.49        8.84      1.51 o 
   1   4   3      839.02      735.07      6.31 o 
   2   4   3      109.22       89.56      4.67 o 
   3   4   3       39.60       47.04      4.23 o 
   4   4   3       11.95       12.10      6.01 o 
   5   4   3        5.85       17.28      3.61 o 
   6   4   3       48.12       44.85      3.65 o 
  -6   5   3        0.41       -2.83      2.83 o 
  -5   5   3       73.53       74.23      4.67 o 
  -4   5   3     1953.29     1910.70     18.97 o 
  -3   5   3        1.06        1.62      3.10 o 
  -2   5   3       86.71       80.33      3.64 o 
  -1   5   3      418.77      420.66     13.78 o 
   0   5   3      802.22      809.20      9.84 o 
   1   5   3      135.32      138.90      3.28 o 
   2   5   3       58.72       58.41      3.96 o 
   3   5   3     2808.42     2904.06     31.47 o 
   4   5   3      294.28      277.49     13.73 o 
   5   5   3        0.69        1.51      2.67 o 
   6   5   3      119.99      123.62      7.68 o 
  -6   6   3      199.25      217.14      8.63 o 
  -5   6   3      173.44      187.08     10.05 o 
  -4   6   3     2443.35     2451.07     25.21 o 
  -3   6   3     1385.95     1401.77     34.42 o 
  -2   6   3       11.20       13.49      2.04 o 
  -1   6   3       32.85       26.11      4.68 o 
   0   6   3     4011.30     4040.02     30.48 o 
   1   6   3      248.99      246.45      5.59 o 
   2   6   3      531.56      569.45     12.16 o 
   3   6   3        0.04        0.61      2.82 o 
   4   6   3      273.34      230.99     11.05 o 
   5   6   3       12.21       11.71      3.35 o 
   6   6   3        0.61       -1.49      1.49 o 
  -6   7   3       67.12       60.08      4.23 o 
  -5   7   3      151.68      166.66     14.43 o 
  -4   7   3        0.01        1.01      2.67 o 
  -3   7   3      344.33      328.30     17.39 o 
  -2   7   3      843.42      779.10     18.76 o 
  -1   7   3      240.73      233.33     12.25 o 
   0   7   3      100.52       91.67      4.17 o 
   1   7   3     1247.72     1369.01     19.56 o 
   2   7   3     1297.69     1281.47     29.42 o 
   3   7   3     1361.64     1337.89     32.79 o 
   4   7   3      423.24      389.24     18.34 o 
   5   7   3      840.50      925.83     27.88 o 
   6   7   3        8.32        9.52      1.69 o 
  -6   8   3      240.95      244.60      7.45 o 
  -5   8   3       73.12       76.14      9.74 o 
  -4   8   3      135.98      152.07      9.96 o 
  -3   8   3     1972.86     1919.78     64.00 o 
  -2   8   3      124.98      120.72     10.02 o 
  -1   8   3       59.40       82.61      8.51 o 
   0   8   3     2445.86     2608.26     45.09 o 
   1   8   3      863.93      887.09     34.98 o 
   2   8   3      198.45      203.75     12.55 o 
   3   8   3      163.73      167.31      7.34 o 
   4   8   3      716.40      690.60     28.40 o 
   5   8   3      163.20      171.43     12.86 o 
   6   8   3       92.79       76.38      4.35 o 
  -6   9   3       31.33       36.48      4.25 o 
  -5   9   3      189.44      224.84     14.92 o 
  -4   9   3     1011.20      976.69     24.37 o 
  -3   9   3     1079.65     1153.28     36.70 o 
  -2   9   3       23.87       18.33      3.26 o 
  -1   9   3      598.00      604.19     22.95 o 
   0   9   3     1093.94     1116.15     32.01 o 
   1   9   3      217.50      213.96     14.61 o 
   2   9   3      193.08      169.17      8.80 o 
   3   9   3       27.64       31.23      4.50 o 
   4   9   3      307.05      315.92     19.34 o 
   5   9   3       28.97       35.23      5.81 o 
   6   9   3      335.68      361.70     10.42 o 
  -5  10   3        0.55       -1.60      3.30 o 
  -4  10   3      270.69      221.50     12.92 o 
  -3  10   3      151.97      141.96      7.03 o 
  -2  10   3       65.75       54.47      5.27 o 
  -1  10   3      694.84      734.01     24.56 o 
   0  10   3      606.92      588.02     24.57 o 
   1  10   3      147.15      139.36     12.53 o 
   2  10   3      165.26      153.12      8.68 o 
   3  10   3       24.00       15.33      3.60 o 
   4  10   3      185.80      200.51     15.08 o 
   5  10   3       42.82       30.78      5.31 o 
  -5  11   3       96.08       92.20      7.73 o 
  -4  11   3       47.77       45.21      5.55 o 
  -3  11   3        4.59        0.22      4.01 o 
  -2  11   3      546.69      510.95     16.74 o 
  -1  11   3     1306.11     1336.51     35.41 o 
   0  11   3      134.87      135.66      7.27 o 
   1  11   3       44.22       47.65      7.96 o 
   2  11   3     1900.66     1941.20     32.05 o 
   3  11   3       69.02       62.32      8.28 o 
   4  11   3        0.12       -0.82      3.81 o 
   5  11   3      265.32      256.55     14.34 o 
  -5  12   3      103.99      120.61      6.80 o 
  -4  12   3       87.35       84.07      6.12 o 
  -3  12   3       27.77       31.19      4.33 o 
  -2  12   3        9.57        6.40      2.85 o 
  -1  12   3       12.30       21.54     15.11 o 
   0  12   3      341.19      330.07     14.03 o 
   1  12   3      253.69      244.23     15.44 o 
   2  12   3        3.83        0.52      3.49 o 
   3  12   3      408.16      362.94     18.34 o 
   4  12   3      282.00      285.86     15.04 o 
   5  12   3        7.46        7.85      1.88 o 
  -4  13   3       76.39       71.49      6.88 o 
  -3  13   3       92.70      101.44      6.62 o 
  -2  13   3       12.31        5.91      2.70 o 
  -1  13   3       16.37       15.75      2.95 o 
   0  13   3      675.06      708.75     20.00 o 
   1  13   3      209.12      214.35     16.25 o 
   2  13   3        2.29        8.24      4.49 o 
   3  13   3       86.08       85.82      8.51 o 
   4  13   3       78.87       69.36      6.42 o 
  -4  14   3      159.45      154.55      7.00 o 
  -3  14   3        5.06        1.63      2.11 o 
  -2  14   3      107.56       93.56      6.44 o 
  -1  14   3      145.85      166.90      8.84 o 
   0  14   3       87.83       80.44      6.85 o 
   1  14   3      424.02      442.98     14.53 o 
   2  14   3      118.34      133.16     11.17 o 
   3  14   3      193.31      181.27     10.03 o 
  -3  15   3       42.25       62.49      4.95 o 
  -2  15   3      112.52      112.32      5.43 o 
  -1  15   3        8.91        8.40      4.70 o 
   0  15   3        3.09        0.98      2.39 o 
   1  15   3       36.42       41.75      4.33 o 
   2  15   3        0.90        7.67      3.36 o 
   3  15   3      203.41      197.36      8.88 o 
  -2  16   3        5.15        2.82      1.71 o 
  -1  16   3      163.66      165.74      9.58 o 
   0  16   3      130.45      126.16      5.71 o 
   1  16   3        0.77        3.09      2.55 o 
   2  16   3       17.24       15.43      2.72 o 
  -7   0   4        1.15        0.02      1.65 o 
  -6   0   4      176.84      182.73      9.85 o 
  -5   0   4       74.48       78.46      7.02 o 
  -4   0   4     1397.59     1425.77     34.57 o 
  -3   0   4     6771.69     7406.86    136.85 o 
  -2   0   4      817.87      835.86     10.98 o 
  -1   0   4      821.14      772.75     11.85 o 
   0   0   4    15627.44    15935.16     41.47 o 
   2   0   4        4.30        7.56      2.75 o 
   3   0   4      137.56      173.14     10.96 o 
   4   0   4        9.92       22.91      5.11 o 
   5   0   4       35.46       39.89      4.53 o 
   6   0   4      147.81      146.36     12.69 o 
   7   0   4      506.59      475.84     13.47 o 
  -7   1   4        9.83       13.73      3.89 o 
  -6   1   4      278.49      280.72      8.47 o 
  -5   1   4      226.17      233.87      8.23 o 
  -4   1   4      269.48      246.85     14.80 o 
  -3   1   4     2795.58     2799.56     28.67 o 
  -2   1   4     2467.15     2352.44     12.68 o 
  -1   1   4     6833.26     6367.25     23.23 o 
   0   1   4     7122.00     7017.34     20.74 o 
   1   1   4      145.55      127.05      4.83 o 
   2   1   4     1248.47     1254.69     16.02 o 
   3   1   4      128.45      135.66      6.80 o 
   4   1   4       96.69       93.89      6.63 o 
   5   1   4      594.83      593.70     15.61 o 
   6   1   4        8.28        6.62      3.04 o 
   7   1   4       24.50       27.09      2.49 o 
  -7   2   4        0.97        0.22      1.71 o 
  -6   2   4      318.25      316.82      8.89 o 
  -5   2   4      138.11      146.52      6.61 o 
  -4   2   4       36.23       40.80      6.56 o 
  -3   2   4      232.20      303.67     10.71 o 
  -2   2   4      476.15      517.99      6.02 o 
  -1   2   4    21745.39    19944.01    305.63 o 
   0   2   4       15.31       12.20      1.98 o 
   1   2   4     5870.60     5908.78     42.83 o 
   2   2   4        9.43       12.25      1.99 o 
   3   2   4      569.58      572.18     24.23 o 
   4   2   4       18.98       18.89      4.91 o 
   5   2   4        5.42       -0.24      2.57 o 
   6   2   4        6.13        5.22      2.98 o 
   7   2   4        0.88        3.05      1.96 o 
  -7   3   4      165.02      161.51      7.66 o 
  -6   3   4        0.58        1.90      2.05 o 
  -5   3   4       42.89       40.68      4.12 o 
  -4   3   4        1.52       -3.03      3.03 o 
  -3   3   4       95.20       87.98      5.51 o 
  -2   3   4     5355.47     5361.15     29.70 o 
  -1   3   4     8567.26     8333.86     51.73 o 
   0   3   4      176.14      148.89      5.94 o 
   1   3   4       57.87       46.36      1.45 o 
   2   3   4     1987.13     2029.28     20.54 o 
   3   3   4       27.55       26.29      5.28 o 
   4   3   4      202.91      210.73     13.89 o 
   5   3   4        0.18        1.77      1.46 o 
   6   3   4        7.96       10.25      2.24 o 
   7   3   4        0.17       -1.79      1.79 o 
  -7   4   4      166.25      159.57      6.90 o 
  -6   4   4      294.65      300.10      9.30 o 
  -5   4   4     2397.61     2427.38     29.48 o 
  -4   4   4        5.39        2.55      3.08 o 
  -3   4   4       63.74       61.79      5.04 o 
  -2   4   4     1128.37     1204.24     18.02 o 
  -1   4   4     3068.98     3025.91     34.31 o 
   0   4   4     3259.30     3023.34     28.42 o 
   1   4   4      442.60      427.83      5.26 o 
   2   4   4       36.17       29.25      3.57 o 
   3   4   4     1764.41     1783.96     24.49 o 
   4   4   4       24.50       31.31      4.20 o 
   5   4   4       33.13       34.31      4.70 o 
   6   4   4        9.45        6.08      2.39 o 
  -6   5   4      329.23      332.45     11.51 o 
  -5   5   4       48.24       54.34      4.08 o 
  -4   5   4        2.76        1.98      3.38 o 
  -3   5   4      507.84      493.28     14.16 o 
  -2   5   4     3501.71     3777.72     48.24 o 
  -1   5   4     1576.26     1490.64     26.21 o 
   0   5   4     2558.73     2534.55     29.55 o 
   1   5   4      157.45      161.09      5.16 o 
   2   5   4     1978.23     2085.76     22.34 o 
   3   5   4       28.86       23.36      3.27 o 
   4   5   4      150.18      131.98      6.57 o 
   5   5   4      465.91      501.76     16.06 o 
   6   5   4        2.88        1.86      2.44 o 
  -6   6   4      266.06      274.16     10.49 o 
  -5   6   4      292.16      286.02      9.78 o 
  -4   6   4      268.25      267.05      8.47 o 
  -3   6   4       29.09       29.28      5.57 o 
  -2   6   4     4047.14     3868.60     52.28 o 
  -1   6   4       28.83       29.83      4.54 o 
   0   6   4      185.41      214.88      8.26 o 
   1   6   4     1448.31     1536.00     56.87 o 
   2   6   4     1480.57     1576.82     20.04 o 
   3   6   4     1430.42     1420.87     34.09 o 
   4   6   4      113.52      101.26      6.00 o 
   5   6   4      210.55      211.42     10.38 o 
   6   6   4        4.87        0.73      2.05 o 
  -6   7   4       10.62        6.08      3.53 o 
  -5   7   4       57.13       63.12      9.45 o 
  -4   7   4        1.83        2.15      4.53 o 
  -3   7   4      190.43      182.93     13.08 o 
  -2   7   4      300.01      289.22     15.71 o 
  -1   7   4      310.79      422.40     16.40 o 
   0   7   4      171.45      152.72      6.74 o 
   1   7   4        5.33       10.87      2.36 o 
   2   7   4      155.91      151.87     10.62 o 
   3   7   4     1568.63     1631.08     37.39 o 
   4   7   4      401.11      378.29     14.04 o 
   5   7   4      180.00      192.96      9.50 o 
   6   7   4      364.78      379.98     10.79 o 
  -6   8   4       67.91       58.33      8.53 o 
  -5   8   4       22.10       21.83      6.12 o 
  -4   8   4       52.65       65.01      6.89 o 
  -3   8   4       55.60       39.11      4.78 o 
  -2   8   4       25.91       26.31      5.51 o 
  -1   8   4       19.84       19.18      3.41 o 
   0   8   4       51.28       71.58      5.07 o 
   1   8   4      654.86      609.73     23.13 o 
   2   8   4       80.10       65.68      7.61 o 
   3   8   4       28.18       24.77      3.75 o 
   4   8   4       44.04       50.67      8.30 o 
   5   8   4       17.43       14.45      4.66 o 
   6   8   4        0.68        2.74      1.97 o 
  -6   9   4        0.32       -0.40      1.66 o 
  -5   9   4      101.61      108.44     10.66 o 
  -4   9   4        7.31        9.14      3.91 o 
  -3   9   4      203.72      216.33     16.15 o 
  -2   9   4       94.60       78.40      6.22 o 
  -1   9   4       70.51       75.14      8.60 o 
   0   9   4        8.31        9.51      5.05 o 
   1   9   4       81.42       80.36      9.23 o 
   2   9   4      161.49      149.57      8.41 o 
   3   9   4      995.63      995.58     22.69 o 
   4   9   4      139.24      124.99     12.23 o 
   5   9   4        3.29        0.19      2.63 o 
   6   9   4       22.60       23.32      2.75 o 
  -5  10   4      299.24      326.29     16.07 o 
  -4  10   4       16.92       10.85      3.65 o 
  -3  10   4      290.52      292.01      9.96 o 
  -2  10   4      488.09      455.96     18.52 o 
  -1  10   4      209.73      200.42     10.34 o 
   0  10   4      916.84     1002.19     32.77 o 
   1  10   4      785.86      822.46     35.62 o 
   2  10   4      189.38      183.97      9.32 o 
   3  10   4       32.57       27.37      4.30 o 
   4  10   4       85.98       96.25     10.50 o 
   5  10   4        4.83        0.01      2.26 o 
  -5  11   4       92.69       87.55      7.40 o 
  -4  11   4        6.72        5.67      3.26 o 
  -3  11   4      419.05      393.41     11.61 o 
  -2  11   4      158.72      145.95     12.89 o 
  -1  11   4      589.26      624.26     18.07 o 
   0  11   4     2843.31     2967.63     33.07 o 
   1  11   4     1298.45     1347.40     49.50 o 
   2  11   4      117.24      126.08      8.29 o 
   3  11   4      120.06      129.20     11.68 o 
   4  11   4      591.51      600.42     23.41 o 
   5  11   4       62.40       51.43      3.47 o 
  -5  12   4       78.81       83.12      5.53 o 
  -4  12   4       84.08      102.62      6.67 o 
  -3  12   4      112.56      104.39      7.39 o 
  -2  12   4     1279.38     1244.25     26.13 o 
  -1  12   4      116.24       84.58      7.09 o 
   0  12   4      134.45      139.63      9.25 o 
   1  12   4        6.67        9.09      3.04 o 
   2  12   4     1196.09     1201.60     37.13 o 
   3  12   4        9.53        7.17      3.85 o 
   4  12   4      848.75      883.92     24.98 o 
  -4  13   4      252.49      267.25     12.16 o 
  -3  13   4        2.31       -1.83      1.83 o 
  -2  13   4      359.93      336.68     13.25 o 
  -1  13   4      267.90      283.24      9.69 o 
   0  13   4       62.11       59.84      6.21 o 
   1  13   4      829.49      921.44     32.81 o 
   2  13   4      181.28      186.63     14.23 o 
   3  13   4        7.38        5.64      3.42 o 
   4  13   4        2.78        6.15      1.80 o 
  -3  14   4        0.26        3.40      1.64 o 
  -2  14   4      112.51      110.88      6.87 o 
  -1  14   4      111.78       98.40      5.42 o 
   0  14   4       35.71       39.24      7.25 o 
   1  14   4       95.57      106.35      7.43 o 
   2  14   4       16.22       14.22      4.96 o 
   3  14   4       24.40       23.74      4.13 o 
  -3  15   4        3.51        1.06      1.51 o 
  -2  15   4       15.11       16.70      2.59 o 
  -1  15   4       27.91       30.56      5.74 o 
   0  15   4        1.21       -2.79      5.61 o 
   1  15   4      264.07      286.30      9.94 o 
   2  15   4       17.73       20.05      4.21 o 
   3  15   4       10.67        9.54      2.31 o 
  -2  16   4        0.61        2.86      1.49 o 
  -1  16   4      386.27      399.18     14.13 o 
   0  16   4      335.44      359.59      9.06 o 
   1  16   4      129.60      154.47      8.67 o 
   2  16   4       10.81       12.54      2.33 o 
  -7   1   5        2.05        2.28      1.40 o 
  -6   1   5      165.08      177.87      6.87 o 
  -5   1   5      117.82      104.13      5.69 o 
  -4   1   5       43.87       43.28      4.57 o 
  -3   1   5      145.53      143.59      5.96 o 
  -2   1   5     1392.66     1340.48     11.72 o 
  -1   1   5     5851.99     5597.02     19.85 o 
   0   1   5     2850.38     2732.91     16.92 o 
   1   1   5     4171.09     3979.96     21.63 o 
   2   1   5      455.69      436.45      9.88 o 
   3   1   5      529.61      576.22     13.98 o 
   4   1   5       69.08       75.89      6.20 o 
   5   1   5      128.71      134.37      7.78 o 
   6   1   5       19.46       17.69      3.63 o 
   7   1   5      263.98      260.58      9.67 o 
  -7   2   5      160.77      167.74      8.14 o 
  -6   2   5      162.66      164.22      6.49 o 
  -5   2   5        7.32        4.21      2.35 o 
  -4   2   5      493.00      522.63     21.84 o 
  -3   2   5     2829.56     2937.79     23.54 o 
  -2   2   5     3281.44     3084.56     19.06 o 
  -1   2   5     1834.24     1818.06     12.53 o 
   0   2   5     1478.67     1446.23     18.16 o 
   1   2   5        6.13        2.84      1.24 o 
   2   2   5      171.62      165.46     12.81 o 
   3   2   5      309.74      306.32     10.34 o 
   4   2   5      606.57      610.21     23.61 o 
   5   2   5      734.48      741.43     16.23 o 
   6   2   5        1.57        2.69      1.74 o 
   7   2   5        0.10        1.37      1.42 o 
  -7   3   5        0.26        2.35      1.63 o 
  -6   3   5     1141.70     1183.30     16.35 o 
  -5   3   5       38.82       40.00      3.76 o 
  -4   3   5      587.64      577.48     23.58 o 
  -3   3   5      625.47      633.26     14.52 o 
  -2   3   5      817.72      857.24     19.85 o 
  -1   3   5      431.41      371.69     11.42 o 
   0   3   5       15.36       15.95      2.60 o 
   1   3   5       59.03       64.53      3.04 o 
   2   3   5       16.02       39.22      5.15 o 
   3   3   5      320.69      320.16     15.06 o 
   4   3   5      363.68      367.81     15.22 o 
   5   3   5        0.40       -0.92      2.35 o 
   6   3   5        4.01        2.25      1.85 o 
  -7   4   5       19.34       21.60      2.79 o 
  -6   4   5      101.69      109.24      6.69 o 
  -5   4   5      371.34      375.84     11.09 o 
  -4   4   5       64.63       54.43      4.58 o 
  -3   4   5      250.72      244.75      9.66 o 
  -2   4   5     1407.68     1511.21     28.61 o 
  -1   4   5      325.19      324.99     11.59 o 
   0   4   5     3018.68     2871.04     29.91 o 
   1   4   5     2615.16     2690.55     24.57 o 
   2   4   5      369.05      386.56     12.87 o 
   3   4   5       10.66       18.48      4.81 o 
   4   4   5       20.17       13.50      3.30 o 
   5   4   5       32.96       35.65      4.84 o 
   6   4   5      179.53      201.83      8.90 o 
  -6   5   5      138.85      139.71      7.47 o 
  -5   5   5      351.40      343.44      9.42 o 
  -4   5   5      160.86      155.27      5.59 o 
  -3   5   5       33.33       21.63      3.65 o 
  -2   5   5      781.86      883.77     23.73 o 
  -1   5   5     4727.43     5120.53     49.85 o 
   0   5   5       30.43       39.48      4.11 o 
   1   5   5      118.11      109.48      2.66 o 
   2   5   5      607.95      658.93     12.63 o 
   3   5   5      401.06      402.50     17.93 o 
   4   5   5     1184.24     1146.36     25.28 o 
   5   5   5      115.31      102.49      7.14 o 
   6   5   5      182.52      187.52     15.96 o 
  -6   6   5       52.45       45.37      7.84 o 
  -5   6   5       28.41       30.71      3.68 o 
  -4   6   5       43.04       49.18      4.60 o 
  -3   6   5      280.81      290.59     11.70 o 
  -2   6   5      308.48      342.36     16.01 o 
  -1   6   5      855.45      867.54     22.25 o 
   0   6   5      404.61      461.89     10.93 o 
   1   6   5     1397.04     1441.59     17.12 o 
   2   6   5      533.94      578.15     19.80 o 
   3   6   5      198.67      243.00     14.56 o 
   4   6   5      459.19      401.47     24.94 o 
   5   6   5       67.14       45.87      5.18 o 
   6   6   5      555.10      567.46     20.39 o 
  -6   7   5       19.07       14.69      4.21 o 
  -5   7   5        0.91        4.55      4.57 o 
  -4   7   5       28.74       39.05      5.34 o 
  -3   7   5      754.95      774.31     27.53 o 
  -2   7   5      174.25      150.46     11.49 o 
  -1   7   5      131.32      123.04      9.34 o 
   0   7   5     2590.47     2678.18     28.23 o 
   1   7   5      720.42      711.90     23.58 o 
   2   7   5      700.37      764.34     24.03 o 
   3   7   5      514.34      574.40     25.51 o 
   4   7   5      341.90      321.83     12.95 o 
   5   7   5       47.12       42.73      4.76 o 
   6   7   5     1608.35     1651.60     48.68 o 
  -6   8   5       26.15       29.72      4.58 o 
  -5   8   5      111.77      131.44     12.17 o 
  -4   8   5     2315.58     2290.93     37.04 o 
  -3   8   5       17.25       29.32      6.73 o 
  -2   8   5      653.47      568.76     23.16 o 
  -1   8   5      144.45      120.75      7.17 o 
   0   8   5       48.32       31.14      3.55 o 
   1   8   5       84.69       82.29      8.99 o 
   2   8   5       96.36       90.28      9.08 o 
   3   8   5      840.67      805.86     16.11 o 
   4   8   5        0.45        2.23      4.01 o 
   5   8   5      117.30      112.83      6.55 o 
   6   8   5      120.30      119.39      6.99 o 
  -6   9   5      248.28      282.60     10.27 o 
  -5   9   5        5.24        3.47      3.66 o 
  -4   9   5        8.69       14.31      3.98 o 
  -3   9   5     1403.75     1379.77     40.55 o 
  -2   9   5      499.35      486.71     15.07 o 
  -1   9   5       11.80       19.51      5.12 o 
   0   9   5     1395.07     1364.42     36.35 o 
   1   9   5        1.44        1.29      3.67 o 
   2   9   5      195.17      184.54      7.66 o 
   3   9   5      102.37      106.86      7.67 o 
   4   9   5        2.64        4.13      2.92 o 
   5   9   5       43.41       36.82      5.50 o 
  -5  10   5       48.74       45.70      6.51 o 
  -4  10   5        4.47        7.16      3.19 o 
  -3  10   5      194.82      173.46      7.77 o 
  -2  10   5      410.59      409.60     14.62 o 
  -1  10   5      577.19      604.52     17.95 o 
   0  10   5       20.14       15.81      2.85 o 
   1  10   5      247.59      281.41      9.92 o 
   2  10   5      148.81      151.09      8.87 o 
   3  10   5       78.37       74.82      9.30 o 
   4  10   5        3.32        0.39      3.30 o 
   5  10   5      237.50      243.41      8.13 o 
  -5  11   5       13.23        7.45      2.94 o 
  -4  11   5       20.59       17.40      3.84 o 
  -3  11   5       21.86       22.27      3.12 o 
  -2  11   5        1.88       -2.16      3.13 o 
  -1  11   5     1155.54     1040.58     23.03 o 
   0  11   5      419.34      436.15     24.49 o 
   1  11   5      142.01      144.66      9.10 o 
   2  11   5      184.59      197.79     10.24 o 
   3  11   5      647.00      651.52     25.56 o 
   4  11   5       41.65       35.63      6.05 o 
   5  11   5       20.85       22.83      3.01 o 
  -5  12   5       16.35       27.56      3.19 o 
  -4  12   5        3.71        3.27      2.22 o 
  -3  12   5      120.15      124.68     10.83 o 
  -2  12   5       93.64       73.45      7.56 o 
  -1  12   5       23.74       12.56      3.24 o 
   0  12   5      576.89      638.85     19.09 o 
   1  12   5      259.98      269.47     12.31 o 
   2  12   5      606.24      615.87     26.51 o 
   3  12   5      420.84      411.76     19.18 o 
   4  12   5        0.08       -2.05      2.83 o 
  -4  13   5       26.78       22.77      4.03 o 
  -3  13   5      207.09      213.61      7.49 o 
  -2  13   5      103.40       91.62      5.75 o 
  -1  13   5      418.30      494.88     15.44 o 
   0  13   5       70.30       68.31      6.54 o 
   1  13   5      550.90      533.36     24.77 o 
   2  13   5       36.20       41.60      7.67 o 
   3  13   5      170.71      162.32     11.04 o 
   4  13   5       47.59       42.96      2.98 o 
  -3  14   5       44.58       44.51      3.07 o 
  -2  14   5      186.62      200.49     14.54 o 
  -1  14   5      108.87      108.77      5.58 o 
   0  14   5       13.38       18.44      5.04 o 
   1  14   5      146.98      145.99     12.28 o 
   2  14   5        0.56        9.31      4.15 o 
   3  14   5       54.78       61.32      5.93 o 
  -2  15   5       13.15       20.13      2.08 o 
  -1  15   5      369.56      363.57     16.80 o 
   0  15   5       11.30       12.51      3.03 o 
   1  15   5      157.84      149.39      7.20 o 
   2  15   5       42.65       31.66      4.79 o 
  -1  16   5       28.80       22.44      3.69 o 
   0  16   5      419.65      389.58      9.05 o 
   1  16   5        1.63        2.02      2.13 o 
  -7   0   6       12.37       14.02      2.88 o 
  -6   0   6       13.38       12.86      3.96 o 
  -5   0   6      601.50      591.99     18.53 o 
  -4   0   6       87.52       64.10      7.53 o 
  -3   0   6      585.40      681.01     12.67 o 
  -2   0   6     1206.13     1233.20     14.68 o 
  -1   0   6     7962.29     7440.06     45.90 o 
   0   0   6      536.36      528.46      8.60 o 
   1   0   6    27160.62    28788.47     97.81 o 
   2   0   6     3208.33     3567.70     40.89 o 
   3   0   6      439.63      409.42     17.02 o 
   4   0   6      446.92      449.90     20.74 o 
   5   0   6     1286.28     1236.02     49.95 o 
   6   0   6        0.39        1.37      3.37 o 
  -7   1   6        2.15        4.02      1.54 o 
  -6   1   6        7.25       12.10      2.82 o 
  -5   1   6      194.90      192.35      7.52 o 
  -4   1   6      684.84      673.77     16.69 o 
  -3   1   6      236.18      236.32      6.60 o 
  -2   1   6     1214.02     1264.49     10.48 o 
  -1   1   6     8564.88     8074.24     33.79 o 
   0   1   6     1627.36     1614.64     14.43 o 
   1   1   6    26758.24    28039.68     51.30 o 
   2   1   6     2525.70     2792.11     54.99 o 
   3   1   6      202.11      202.07      8.62 o 
   4   1   6      930.16      902.44     20.76 o 
   5   1   6      954.61      986.70     15.69 o 
   6   1   6       20.43       21.46      3.02 o 
   7   1   6       63.67       63.05      4.54 o 
  -7   2   6      128.32      139.71      7.43 o 
  -6   2   6       69.55       62.26      4.18 o 
  -5   2   6        7.46        9.31      2.50 o 
  -4   2   6       35.00       23.74      5.25 o 
  -3   2   6      254.58      199.63      6.27 o 
  -2   2   6     3733.75     3615.02     28.72 o 
  -1   2   6      149.15      157.82      3.95 o 
   0   2   6     8768.72     8669.32     49.83 o 
   1   2   6       63.53       57.57      2.58 o 
   2   2   6      531.00      527.20     11.51 o 
   3   2   6       41.98       47.48      4.58 o 
   4   2   6       70.74       52.01      4.24 o 
   5   2   6      345.10      333.24     11.01 o 
   6   2   6        2.97        3.29      2.77 o 
  -7   3   6      139.37      128.29      6.67 o 
  -6   3   6       98.80       90.26      5.49 o 
  -5   3   6       10.30        9.01      2.55 o 
  -4   3   6      201.05      206.70     14.49 o 
  -3   3   6       68.94       75.18      5.61 o 
  -2   3   6        8.58        6.26      1.64 o 
  -1   3   6        4.94        6.61      2.88 o 
   0   3   6        1.71        2.63      1.86 o 
   1   3   6        6.93       17.14      4.13 o 
   2   3   6     2649.52     2768.75     38.37 o 
   3   3   6      124.92      140.19     10.35 o 
   4   3   6       43.46       53.40      5.59 o 
   5   3   6      154.06      147.97      7.38 o 
   6   3   6        8.19        3.77      1.89 o 
  -6   4   6       13.18       12.83      2.71 o 
  -5   4   6      491.40      528.59     11.92 o 
  -4   4   6       39.78       35.76      2.86 o 
  -3   4   6      216.49      256.65     10.08 o 
  -2   4   6     1354.74     1361.46     27.92 o 
  -1   4   6     2846.29     2705.00     33.81 o 
   0   4   6       15.90       13.62      2.90 o 
   1   4   6      323.86      298.14      7.12 o 
   2   4   6       48.37       50.33      5.96 o 
   3   4   6      351.99      342.58     16.46 o 
   4   4   6       13.74       11.96      5.43 o 
   5   4   6      124.33      111.70      8.22 o 
   6   4   6      113.42      104.35     10.45 o 
  -6   5   6       29.65       27.12      3.68 o 
  -5   5   6      622.72      641.37     14.91 o 
  -4   5   6        3.71        8.47      1.63 o 
  -3   5   6      418.41      498.43     43.31 o 
  -2   5   6       97.33      102.38      8.48 o 
  -1   5   6     3831.55     4136.74     46.20 o 
   0   5   6       80.94       72.19      5.51 o 
   1   5   6      418.36      426.40      9.38 o 
   2   5   6     5980.55     6308.75     64.10 o 
   3   5   6      167.90      163.75     11.99 o 
   4   5   6      325.98      332.94     15.80 o 
   5   5   6        2.69        4.08      2.95 o 
   6   5   6      875.75      898.41     19.15 o 
  -6   6   6      172.93      203.23     12.63 o 
  -5   6   6       69.71       67.11     10.89 o 
  -4   6   6     1046.03     1006.72     18.93 o 
  -3   6   6       20.73       14.50      3.37 o 
  -2   6   6       32.08       34.80      5.77 o 
  -1   6   6     1689.28     1880.20     33.59 o 
   0   6   6     2250.14     2289.62     24.87 o 
   1   6   6       20.02       30.51      2.85 o 
   2   6   6      216.22      242.97     13.25 o 
   3   6   6       61.65      107.43     10.12 o 
   4   6   6      268.15      264.94     11.63 o 
   5   6   6      391.57      388.34     13.97 o 
   6   6   6        4.93        3.77      2.15 o 
  -6   7   6       83.38      104.91      8.58 o 
  -5   7   6      175.78      182.34      9.69 o 
  -4   7   6     1226.21     1304.28     27.46 o 
  -3   7   6     1559.86     1589.90     28.53 o 
  -2   7   6      697.50      693.43     24.37 o 
  -1   7   6      284.75      262.36     13.58 o 
   0   7   6      879.72     1060.29     18.16 o 
   1   7   6        4.45        4.26      2.98 o 
   2   7   6      191.02      173.05     11.96 o 
   3   7   6      525.22      483.57     32.89 o 
   4   7   6       60.08       72.26      6.24 o 
   5   7   6      122.93      121.09      7.60 o 
   6   7   6      375.48      377.06      8.90 o 
  -6   8   6       79.51       79.29      6.57 o 
  -5   8   6        1.38        3.23      2.81 o 
  -4   8   6     1649.46     1734.15     53.19 o 
  -3   8   6      195.85      211.09     15.01 o 
  -2   8   6        0.05        2.65      4.04 o 
  -1   8   6       36.29       29.57      5.55 o 
   0   8   6       11.69       13.69      2.81 o 
   1   8   6      663.98      657.28     24.75 o 
   2   8   6       35.38       37.64      6.27 o 
   3   8   6       18.43       21.00      4.60 o 
   4   8   6       91.74      102.16      7.14 o 
   5   8   6        0.12        2.49      1.57 o 
   6   8   6      124.78      139.38      7.00 o 
  -6   9   6        1.30        2.51      1.78 o 
  -5   9   6       61.93       63.20      8.17 o 
  -4   9   6      198.16      213.63     11.22 o 
  -3   9   6      212.49      209.73     10.45 o 
  -2   9   6       14.49       23.55      4.80 o 
  -1   9   6      160.09      158.07      8.79 o 
   0   9   6       26.70       29.58      6.71 o 
   1   9   6       45.78       52.72      8.09 o 
   2   9   6      699.12      711.10     15.04 o 
   3   9   6       96.07      100.43     10.63 o 
   4   9   6        0.17       -1.51      2.96 o 
   5   9   6       47.65       51.87      4.34 o 
  -5  10   6      129.18      142.37     10.07 o 
  -4  10   6      667.78      641.72     18.55 o 
  -3  10   6       18.73       14.96      4.77 o 
  -2  10   6        4.18        5.54      3.76 o 
  -1  10   6      446.59      493.73     16.35 o 
   0  10   6     1772.96     1781.93     25.41 o 
   1  10   6       43.23       53.12      4.62 o 
   2  10   6      928.82      978.05     22.25 o 
   3  10   6      127.27      142.19     12.49 o 
   4  10   6      100.21       98.50      9.71 o 
   5  10   6        7.12        6.58      4.52 o 
  -5  11   6       61.06       54.74      5.38 o 
  -4  11   6        5.68       -1.93      2.49 o 
  -3  11   6       94.34       99.20      5.86 o 
  -2  11   6      296.55      307.46     18.53 o 
  -1  11   6      971.18      912.20     21.44 o 
   0  11   6     2500.81     2546.82     37.68 o 
   1  11   6      825.61      818.30     21.88 o 
   2  11   6        2.28       -1.64      4.05 o 
   3  11   6     1342.22     1357.11     36.60 o 
   4  11   6      100.53       93.61      8.64 o 
   5  11   6        1.91       -0.41      1.80 o 
  -4  12   6       90.17       74.73      5.45 o 
  -3  12   6       92.84       98.46      4.84 o 
  -2  12   6        3.92        9.74      5.19 o 
  -1  12   6       67.80       84.41      6.89 o 
   0  12   6        0.76        2.45      3.19 o 
   1  12   6      306.02      313.89     13.14 o 
   2  12   6      273.04      293.15     18.30 o 
   3  12   6      654.57      688.73     24.46 o 
   4  12   6       33.69       38.76      3.45 o 
  -4  13   6      155.19      148.96      6.05 o 
  -3  13   6        5.28        3.35      1.59 o 
  -2  13   6        1.43        0.18      1.53 o 
  -1  13   6       81.77       71.75      6.05 o 
   0  13   6      117.94      110.68      8.04 o 
   1  13   6        8.44        5.85      2.91 o 
   2  13   6      412.07      423.22     20.64 o 
   3  13   6        4.71       -0.23      2.65 o 
   4  13   6        1.07        4.33      1.35 o 
  -3  14   6      137.26      150.74      4.91 o 
  -2  14   6       24.58       27.70      4.47 o 
  -1  14   6       10.16        9.38      5.41 o 
   0  14   6      396.28      391.12     18.68 o 
   1  14   6       56.60       57.79      8.23 o 
   2  14   6      112.29      108.04      9.50 o 
   3  14   6       28.44       32.20      3.89 o 
  -2  15   6       23.76       23.56      2.05 o 
  -1  15   6        6.72        4.50      3.22 o 
   0  15   6      132.89      129.30      6.94 o 
   1  15   6       54.76       55.61      4.46 o 
   2  15   6        0.15       -2.39      2.43 o 
  -1  16   6       51.68       56.52      5.25 o 
   0  16   6      518.54      476.33     20.08 o 
   1  16   6       89.52      106.95      6.52 o 
  -7   1   7        2.09        5.85      1.96 o 
  -6   1   7      449.78      441.47     10.38 o 
  -5   1   7       36.11       37.12      3.72 o 
  -4   1   7      166.44      171.10      8.54 o 
  -3   1   7     1393.96     1321.80     21.17 o 
  -2   1   7      968.14      983.70     11.69 o 
  -1   1   7      376.79      368.99      7.69 o 
   0   1   7      501.03      521.14      8.99 o 
   1   1   7     2016.92     2024.43     14.94 o 
   2   1   7      530.53      517.67     11.49 o 
   3   1   7      891.03      941.37     18.76 o 
   4   1   7        9.90       16.54      1.88 o 
   5   1   7        1.94        1.83      1.61 o 
   6   1   7       66.77       60.39      4.20 o 
  -7   2   7       29.90       27.74      3.50 o 
  -6   2   7       22.53       22.52      2.97 o 
  -5   2   7     2020.56     2054.13     44.26 o 
  -4   2   7      189.81      199.40     13.89 o 
  -3   2   7        0.89        1.30      1.28 o 
  -2   2   7        0.64        1.14      0.95 o 
  -1   2   7     1826.97     1724.96     17.57 o 
   0   2   7      673.81      651.58     14.45 o 
   1   2   7       53.54       56.87      2.64 o 
   2   2   7      755.86      752.95     14.14 o 
   3   2   7       25.45       16.70      3.19 o 
   4   2   7      108.57      103.90      4.56 o 
   5   2   7      529.14      526.02     12.66 o 
   6   2   7        3.35        4.46      1.93 o 
  -7   3   7      168.47      165.05      7.23 o 
  -6   3   7       74.19       90.07      5.44 o 
  -5   3   7     2316.82     2271.78     30.96 o 
  -4   3   7       40.13       42.58      3.55 o 
  -3   3   7       55.12       44.89      4.28 o 
  -2   3   7     4694.99     4796.02     29.30 o 
  -1   3   7      280.46      239.58     10.17 o 
   0   3   7      448.96      427.02     12.18 o 
   1   3   7     2757.21     2715.66     28.53 o 
   2   3   7      680.14      772.42     21.03 o 
   3   3   7      518.23      524.08     20.41 o 
   4   3   7      786.01      811.06     21.73 o 
   5   3   7      264.35      252.71      9.54 o 
   6   3   7       96.62       92.97      4.75 o 
  -6   4   7      395.14      412.80     10.53 o 
  -5   4   7      280.39      272.34      8.69 o 
  -4   4   7     1409.06     1341.15     16.13 o 
  -3   4   7        1.86        1.31      1.83 o 
  -2   4   7     1703.52     1655.80     31.64 o 
  -1   4   7       88.70       76.46      6.38 o 
   0   4   7     2108.63     2116.80     28.44 o 
   1   4   7       47.10       60.65      3.74 o 
   2   4   7     1410.01     1476.93     29.94 o 
   3   4   7      179.39      169.12     12.02 o 
   4   4   7      124.96      103.66      7.72 o 
   5   4   7        1.42        2.52      3.61 o 
   6   4   7       23.28       21.22      3.34 o 
  -6   5   7        1.26        0.26      3.64 o 
  -5   5   7       20.56       16.59      3.05 o 
  -4   5   7      164.78      171.02      6.72 o 
  -3   5   7       44.80       43.11      4.74 o 
  -2   5   7     1563.28     1603.11     33.16 o 
  -1   5   7       48.33       49.46      5.81 o 
   0   5   7      786.18      762.00     18.14 o 
   1   5   7      693.14      685.55     12.11 o 
   2   5   7      266.64      283.44     13.98 o 
   3   5   7      789.83      805.80     26.70 o 
   4   5   7      408.04      449.15     22.71 o 
   5   5   7       44.27       53.41     10.03 o 
   6   5   7      415.12      436.22     12.31 o 
  -6   6   7      162.01      178.54     11.51 o 
  -5   6   7       48.84       54.91      5.46 o 
  -4   6   7       18.59       16.55      3.78 o 
  -3   6   7     2570.58     2605.22     35.71 o 
  -2   6   7      410.36      425.74     18.51 o 
  -1   6   7       79.40       81.15      7.58 o 
   0   6   7      335.67      329.84     15.60 o 
   1   6   7     1060.40     1098.80     16.43 o 
   2   6   7      176.03      162.92     11.39 o 
   3   6   7      437.41      505.32     21.69 o 
   4   6   7       91.99       98.85     10.87 o 
   5   6   7        0.35       -2.27      3.01 o 
   6   6   7      112.13      114.72      5.69 o 
  -6   7   7       26.53       26.94      4.60 o 
  -5   7   7       17.41       13.88      3.39 o 
  -4   7   7      660.26      679.88     19.64 o 
  -3   7   7     2054.77     2018.53     32.63 o 
  -2   7   7       26.35       24.21      5.60 o 
  -1   7   7       21.68       14.95      4.03 o 
   0   7   7     1410.45     1412.09     21.62 o 
   1   7   7      511.89      521.36     20.93 o 
   2   7   7      573.91      601.45     22.32 o 
   3   7   7      292.90      284.88     12.73 o 
   4   7   7        5.02        5.85      3.74 o 
   5   7   7       79.49       71.57      5.98 o 
   6   7   7       85.60       86.70      9.66 o 
  -6   8   7      317.11      322.96     12.10 o 
  -5   8   7       11.48       13.45      3.19 o 
  -4   8   7      177.80      166.59     18.27 o 
  -3   8   7     1186.25     1277.89     37.04 o 
  -2   8   7      269.26      287.68     16.77 o 
  -1   8   7      332.56      288.79     15.37 o 
   0   8   7     2452.35     2515.81     30.59 o 
   1   8   7      524.14      557.12     23.08 o 
   2   8   7      709.14      702.17     25.21 o 
   3   8   7        0.22        1.73      2.32 o 
   4   8   7        8.12        4.85      2.35 o 
   5   8   7      105.07      119.33      6.78 o 
   6   8   7        4.23        4.13      1.69 o 
  -5   9   7       29.02       30.83      5.90 o 
  -4   9   7      688.84      655.14     19.21 o 
  -3   9   7       19.70       23.01      5.26 o 
  -2   9   7        2.10       -2.76      2.76 o 
  -1   9   7       90.09       98.01      7.12 o 
   0   9   7      851.01      786.44     28.30 o 
   1   9   7      751.59      741.54     27.78 o 
   2   9   7     1278.37     1354.15     26.20 o 
   3   9   7      363.03      325.54     18.45 o 
   4   9   7       56.31       61.66      7.65 o 
   5   9   7       26.91       23.72      5.01 o 
  -5  10   7      138.77      153.23     10.13 o 
  -4  10   7      247.70      245.63     11.42 o 
  -3  10   7       11.35        7.44      3.41 o 
  -2  10   7      732.45      726.79     28.20 o 
  -1  10   7       23.94       29.05      4.56 o 
   0  10   7      703.93      734.43     16.13 o 
   1  10   7        5.02        2.39      2.57 o 
   2  10   7       20.23       25.78      6.16 o 
   3  10   7      621.87      656.97     25.89 o 
   4  10   7       59.10       62.46      7.48 o 
   5  10   7       57.08       64.21      5.99 o 
  -5  11   7       22.00       22.82      3.64 o 
  -4  11   7      166.91      148.81      8.74 o 
  -3  11   7      139.82      137.58      5.90 o 
  -2  11   7      737.05      782.58     29.41 o 
  -1  11   7       93.25       67.19      9.52 o 
   0  11   7      599.56      614.51     18.59 o 
   1  11   7        4.91        1.58      2.92 o 
   2  11   7      940.19      951.91     33.39 o 
   3  11   7      324.09      354.10     18.62 o 
   4  11   7        0.29        1.31      2.79 o 
   5  11   7       66.90       64.48      4.56 o 
  -4  12   7       15.29       11.75      2.46 o 
  -3  12   7       56.91       50.14      3.54 o 
  -2  12   7      424.33      412.84     21.06 o 
  -1  12   7       86.84       86.20      8.96 o 
   0  12   7       44.32       38.23      8.73 o 
   1  12   7      324.64      301.48     12.78 o 
   2  12   7      733.79      757.53     28.93 o 
   3  12   7       50.48       53.02      7.21 o 
   4  12   7      172.10      146.96      9.75 o 
  -4  13   7       19.12       18.35      7.07 o 
  -3  13   7       81.58      101.12      4.94 o 
  -2  13   7      213.84      214.53     10.31 o 
  -1  13   7     1786.60     1774.59     43.44 o 
   0  13   7      166.47      156.35      9.24 o 
   1  13   7      243.76      240.90     10.81 o 
   2  13   7       44.58       46.05      7.54 o 
   3  13   7      360.04      392.60     16.02 o 
  -3  14   7      118.33      123.13      5.31 o 
  -2  14   7      145.43      161.10      6.09 o 
  -1  14   7      169.26      178.32      8.77 o 
   0  14   7      337.29      339.42     12.14 o 
   1  14   7      106.27      109.97     10.55 o 
   2  14   7      187.27      198.94     12.45 o 
   3  14   7      109.11      113.77      4.99 o 
  -2  15   7       20.93       15.22      2.24 o 
  -1  15   7        3.51        7.99      2.71 o 
   0  15   7       67.25       72.65      5.12 o 
   1  15   7      478.08      507.85     23.15 o 
   2  15   7        5.23        8.99      2.89 o 
  -1  16   7       15.57       17.35      2.95 o 
   0  16   7       97.80      100.68      6.48 o 
   1  16   7       50.99       54.94      4.45 o 
  -7   0   8        0.42        2.64      1.51 o 
  -6   0   8      849.53      910.49     21.18 o 
  -5   0   8       40.19       43.70     10.51 o 
  -4   0   8      755.63      743.38     24.78 o 
  -3   0   8      483.80      460.07     11.17 o 
  -2   0   8     3777.33     4102.81     29.47 o 
  -1   0   8       62.11       58.51      1.82 o 
   0   0   8     2038.83     2060.21     20.17 o 
   1   0   8       23.32       31.20      3.81 o 
   2   0   8    13987.68    14945.12     91.98 o 
   3   0   8      255.72      284.90     15.04 o 
   4   0   8     1183.65     1116.97     23.16 o 
   5   0   8        0.86        1.06      2.05 o 
   6   0   8      627.85      613.73     14.16 o 
  -7   1   8       23.32       24.15      3.15 o 
  -6   1   8       52.20       53.41      4.69 o 
  -5   1   8        6.58        6.60      2.29 o 
  -4   1   8       37.76       30.54      3.29 o 
  -3   1   8       36.85       51.23      3.91 o 
  -2   1   8        3.22        7.35      1.21 o 
  -1   1   8       35.82       45.31      3.25 o 
   0   1   8       31.62       45.51      3.21 o 
   1   1   8     1594.71     1690.90     20.11 o 
   2   1   8     1748.67     1869.36     22.39 o 
   3   1   8      270.85      248.98     10.06 o 
   4   1   8      308.26      294.37      7.00 o 
   5   1   8        4.44        7.25      2.09 o 
   6   1   8       52.76       48.69      3.75 o 
  -7   2   8        0.00        2.63      1.68 o 
  -6   2   8       37.10       32.55      4.94 o 
  -5   2   8        0.49        1.69      2.25 o 
  -4   2   8       52.68       57.96      3.48 o 
  -3   2   8      218.34      216.48      6.70 o 
  -2   2   8     2081.34     2379.25     25.40 o 
  -1   2   8     4888.60     4933.70     23.74 o 
   0   2   8       35.95       31.07      3.90 o 
   1   2   8      241.06      239.09      4.60 o 
   2   2   8     1090.08     1184.41     18.28 o 
   3   2   8        0.51       -0.40      2.33 o 
   4   2   8      404.67      407.10      8.91 o 
   5   2   8      420.64      420.12     10.28 o 
   6   2   8       20.97       16.60      2.30 o 
  -6   3   8        0.18       -0.61      2.20 o 
  -5   3   8      317.83      335.61      9.68 o 
  -4   3   8      252.13      247.75      7.05 o 
  -3   3   8      110.36      119.96      6.98 o 
  -2   3   8      712.58      642.65     12.49 o 
  -1   3   8      206.97      193.90      9.58 o 
   0   3   8     1082.06     1141.13     21.09 o 
   1   3   8       93.35       90.33      3.56 o 
   2   3   8      518.94      552.94     18.36 o 
   3   3   8      149.86      170.02     12.05 o 
   4   3   8       59.04       59.85      4.05 o 
   5   3   8      140.32      137.15      7.08 o 
   6   3   8       49.94       47.34      4.49 o 
  -6   4   8        8.39       10.85      3.55 o 
  -5   4   8      776.17      802.17     16.83 o 
  -4   4   8     2538.87     2562.95     22.35 o 
  -3   4   8     2541.62     2483.41     57.12 o 
  -2   4   8      919.30      799.04     22.66 o 
  -1   4   8     2492.02     2639.80     37.23 o 
   0   4   8      137.40      134.96      7.80 o 
   1   4   8     1252.99     1230.46     15.90 o 
   2   4   8       30.72       31.39      5.19 o 
   3   4   8      259.83      260.58     15.13 o 
   4   4   8        1.34        5.95      2.12 o 
   5   4   8       11.98       10.66      4.02 o 
   6   4   8        0.31        0.21      2.19 o 
  -6   5   8        0.07       -0.18      3.24 o 
  -5   5   8       86.42       92.74      5.88 o 
  -4   5   8       46.49       50.91      7.74 o 
  -3   5   8       71.35       69.74      5.97 o 
  -2   5   8      371.28      361.58     16.27 o 
  -1   5   8        0.56        2.64      2.77 o 
   0   5   8        6.07       12.53      3.35 o 
   1   5   8      166.21      155.95      6.22 o 
   2   5   8      177.04      198.33     12.13 o 
   3   5   8       61.77       62.22      7.93 o 
   4   5   8      144.92      156.00     13.84 o 
   5   5   8      273.29      283.39     12.26 o 
   6   5   8       48.34       49.05      4.19 o 
  -6   6   8        1.94        1.82      3.14 o 
  -5   6   8      242.78      252.75     16.77 o 
  -4   6   8       51.32       59.55      4.97 o 
  -3   6   8      609.87      556.69     16.72 o 
  -2   6   8       59.07       75.35      8.49 o 
  -1   6   8      230.61      240.39     12.78 o 
   0   6   8      317.06      329.22     10.06 o 
   1   6   8     1547.58     1645.98     34.32 o 
   2   6   8      745.94      719.03     23.80 o 
   3   6   8      125.97      108.52      7.13 o 
   4   6   8       49.56       50.12      8.27 o 
   5   6   8       49.37       48.49      5.45 o 
   6   6   8        6.22        5.24      2.09 o 
  -6   7   8      282.47      291.98     12.67 o 
  -5   7   8        0.16       -2.02      2.02 o 
  -4   7   8      182.38      178.93     11.02 o 
  -3   7   8     1386.98     1382.50     21.81 o 
  -2   7   8      338.56      352.04     18.19 o 
  -1   7   8      784.38      809.61     24.70 o 
   0   7   8       77.52       93.43      5.91 o 
   1   7   8       46.16       48.93      6.99 o 
   2   7   8      726.81      752.43     25.52 o 
   3   7   8      572.24      546.89     24.08 o 
   4   7   8      149.45      154.94     13.14 o 
   5   7   8        4.05        0.75      2.56 o 
   6   7   8        5.21       13.83      2.48 o 
  -6   8   8       56.75       55.21      4.96 o 
  -5   8   8      119.27      132.20      7.53 o 
  -4   8   8      225.39      225.69     12.34 o 
  -3   8   8     1507.10     1548.46     39.80 o 
  -2   8   8       14.68       18.47      4.97 o 
  -1   8   8      373.06      366.60     17.51 o 
   0   8   8      109.09       97.63      6.35 o 
   1   8   8        4.95        4.47      3.73 o 
   2   8   8      172.98      192.78      9.85 o 
   3   8   8      387.90      359.64     19.14 o 
   4   8   8        1.34       -3.43      3.43 o 
   5   8   8       79.93       90.70      5.84 o 
  -5   9   8       11.90        7.16      3.30 o 
  -4   9   8       84.89       79.53      7.09 o 
  -3   9   8      111.94      110.43      7.61 o 
  -2   9   8        0.06       -2.63      4.87 o 
  -1   9   8      919.01      926.55     17.55 o 
   0   9   8        9.17       23.64      5.37 o 
   1   9   8        0.03       -0.55      4.57 o 
   2   9   8       14.16       21.44      3.95 o 
   3   9   8      496.97      475.31     22.20 o 
   4   9   8       43.67       33.72      5.52 o 
   5   9   8       25.80       28.94      4.98 o 
  -5  10   8        0.06        0.33      2.79 o 
  -4  10   8       10.79       10.28      3.14 o 
  -3  10   8      783.47      663.19     15.20 o 
  -2  10   8        0.04       -0.89      3.44 o 
  -1  10   8      229.97      226.82      9.05 o 
   0  10   8       18.61       16.99      4.76 o 
   1  10   8      702.11      681.29     15.59 o 
   2  10   8     1083.99     1111.36     35.78 o 
   3  10   8      574.39      586.36     24.52 o 
   4  10   8       48.22       40.12      3.25 o 
   5  10   8       88.28       86.88      6.35 o 
  -5  11   8      223.28      186.31      8.09 o 
  -4  11   8       28.94       18.68      3.51 o 
  -3  11   8      337.50      316.55      8.61 o 
  -2  11   8       48.77       76.55      9.62 o 
  -1  11   8      112.58       92.89     11.12 o 
   0  11   8      162.40      156.71      9.69 o 
   1  11   8     1719.98     1753.87     42.75 o 
   2  11   8      365.79      364.04     20.73 o 
   3  11   8       40.62       37.45      6.81 o 
   4  11   8        5.79        4.36      3.42 o 
  -4  12   8      439.04      471.81     11.81 o 
  -3  12   8      114.22      102.82      4.66 o 
  -2  12   8        9.09       19.28      5.70 o 
  -1  12   8       60.00       38.87      7.89 o 
   0  12   8     1037.82     1037.62     23.85 o 
   1  12   8      288.01      301.33     16.23 o 
   2  12   8       27.09       36.76      7.35 o 
   3  12   8      396.52      377.35     17.52 o 
   4  12   8      941.40      939.69     18.21 o 
  -4  13   8       11.44        8.84      2.70 o 
  -3  13   8      103.40      105.39      4.72 o 
  -2  13   8      334.24      304.19     12.79 o 
  -1  13   8       63.97       55.93      8.67 o 
   0  13   8      249.47      265.21     14.41 o 
   1  13   8      142.50      145.85      8.49 o 
   2  13   8        0.44        3.18      4.21 o 
   3  13   8      641.59      648.67     19.84 o 
  -3  14   8      106.14      100.58      7.53 o 
  -2  14   8        3.18        0.69      3.52 o 
  -1  14   8        5.82        3.45      2.52 o 
   0  14   8        7.08        9.53      2.78 o 
   1  14   8      391.31      418.22     18.88 o 
   2  14   8       55.55       61.21      7.05 o 
   3  14   8       40.86       36.80      2.65 o 
  -2  15   8       36.61       37.18      4.27 o 
  -1  15   8       45.35       42.06      3.69 o 
   0  15   8      215.41      207.65      7.97 o 
   1  15   8       47.74       53.22      9.22 o 
   2  15   8       12.68       12.30      2.97 o 
  -1  16   8        0.56       -0.70      1.32 o 
   0  16   8        4.34        2.41      2.01 o 
  -7   1   9      375.79      365.25     10.45 o 
  -6   1   9        9.37       10.08      3.38 o 
  -5   1   9      333.96      369.82     10.34 o 
  -4   1   9      340.76      365.70      8.37 o 
  -3   1   9      491.14      493.43     10.04 o 
  -2   1   9      370.61      373.77      7.34 o 
  -1   1   9     1825.07     1866.48     19.84 o 
   0   1   9      449.17      390.62      5.81 o 
   1   1   9     2001.44     2071.12     14.23 o 
   2   1   9      550.98      632.53     21.50 o 
   3   1   9      765.46      752.32     17.67 o 
   4   1   9     1105.93     1099.93     14.76 o 
   5   1   9        0.07        0.46      3.14 o 
   6   1   9       92.13       91.76      4.70 o 
  -6   2   9       72.58       68.22      6.02 o 
  -5   2   9      166.39      161.03      6.95 o 
  -4   2   9      556.46      550.89     10.47 o 
  -3   2   9       60.95       73.08      5.28 o 
  -2   2   9      750.13      646.42      9.81 o 
  -1   2   9       41.96       41.06      2.39 o 
   0   2   9      463.69      478.55     14.31 o 
   1   2   9       82.84       96.01      3.10 o 
   2   2   9        0.63        0.07      2.06 o 
   3   2   9       10.79        8.48      2.76 o 
   4   2   9      268.63      230.06      6.89 o 
   5   2   9      157.77      176.01      6.76 o 
   6   2   9       24.62       23.39      2.65 o 
  -6   3   9        8.83       13.88      3.34 o 
  -5   3   9       31.71       24.13      3.70 o 
  -4   3   9      688.85      649.51     11.32 o 
  -3   3   9       74.35       71.72      5.50 o 
  -2   3   9      488.63      418.68      9.92 o 
  -1   3   9        0.47        1.18      2.67 o 
   0   3   9      837.23      805.55     18.88 o 
   1   3   9     1130.28     1180.19     20.29 o 
   2   3   9     1362.33     1418.29     30.48 o 
   3   3   9      438.13      451.72     19.85 o 
   4   3   9       28.37       42.25      3.64 o 
   5   3   9      309.53      315.14     13.60 o 
   6   3   9      237.70      251.29      9.14 o 
  -6   4   9        0.15        0.86      2.52 o 
  -5   4   9       79.73       89.61      5.93 o 
  -4   4   9     1971.84     2010.28     19.78 o 
  -3   4   9      202.84      208.93      9.64 o 
  -2   4   9     1748.15     1808.62     34.98 o 
  -1   4   9     4963.12     5326.24     55.00 o 
   0   4   9     1617.72     1631.45     27.64 o 
   1   4   9     2303.52     2335.34     28.53 o 
   2   4   9       49.12       35.17      5.51 o 
   3   4   9       90.52      103.88      9.79 o 
   4   4   9      531.28      554.45     16.80 o 
   5   4   9      807.99      867.78     21.50 o 
   6   4   9       92.26       81.52      5.36 o 
  -6   5   9       29.87       25.39      5.29 o 
  -5   5   9       53.56       55.91      4.60 o 
  -4   5   9      474.83      464.40     15.70 o 
  -3   5   9       21.58       12.55      3.19 o 
  -2   5   9       34.61       31.93      5.69 o 
  -1   5   9     1146.51     1159.78     26.48 o 
   0   5   9     1247.33     1269.31     25.99 o 
   1   5   9      191.99      197.67      7.25 o 
   2   5   9        2.58        0.23      3.02 o 
   3   5   9       52.73       73.25      8.66 o 
   4   5   9       22.95       23.87      3.34 o 
   5   5   9      232.84      239.29     11.27 o 
   6   5   9       68.85       69.81      4.55 o 
  -6   6   9        9.19        8.49      3.73 o 
  -5   6   9       58.73       61.38      8.81 o 
  -4   6   9       98.36       99.14      6.16 o 
  -3   6   9     1963.44     1920.95     25.07 o 
  -2   6   9       49.03       57.27      7.54 o 
  -1   6   9      350.97      309.20     14.90 o 
   0   6   9       35.39       26.56      3.41 o 
   1   6   9     1250.16     1321.92     31.07 o 
   2   6   9       44.81       23.31      5.19 o 
   3   6   9      174.22      159.48     10.78 o 
   4   6   9      403.15      381.44     18.27 o 
   5   6   9      139.27      149.76      8.63 o 
   6   6   9      136.15      130.64      5.38 o 
  -6   7   9        2.75        3.30      2.58 o 
  -5   7   9        0.19       -3.01      4.83 o 
  -4   7   9       54.47       56.99      6.93 o 
  -3   7   9     1709.23     1754.29     24.59 o 
  -2   7   9      667.67      692.87     25.65 o 
  -1   7   9       26.38       29.55      5.37 o 
   0   7   9      142.46      132.33     10.19 o 
   1   7   9      588.84      579.69     22.50 o 
   2   7   9        0.44       -2.52      3.05 o 
   3   7   9      290.53      282.28     16.59 o 
   4   7   9       11.01       15.47      3.72 o 
   5   7   9        3.93        3.99      3.62 o 
   6   7   9       53.72       63.45      4.64 o 
  -6   8   9      122.21      112.42      6.10 o 
  -5   8   9        1.08        1.76      2.03 o 
  -4   8   9       11.47       14.16      3.71 o 
  -3   8   9     2521.09     2425.13     33.97 o 
  -2   8   9      239.82      277.62     11.97 o 
  -1   8   9      631.17      589.33     22.66 o 
   0   8   9       21.85       31.17      3.91 o 
   1   8   9      102.31      100.98     10.09 o 
   2   8   9       61.64       51.22      5.39 o 
   3   8   9     1841.70     1812.00     30.16 o 
   4   8   9      126.69      127.08      8.02 o 
   5   8   9       24.61       25.73      3.40 o 
  -5   9   9       14.06        6.96      2.07 o 
  -4   9   9       34.95       24.28      4.24 o 
  -3   9   9       18.23       15.65      2.99 o 
  -2   9   9      450.08      461.35     27.84 o 
  -1   9   9      166.20      158.95      7.61 o 
   0   9   9      529.00      562.64     13.80 o 
   1   9   9      137.29      152.88      7.29 o 
   2   9   9     1240.16     1300.36     38.16 o 
   3   9   9       50.90       45.35      7.65 o 
   4   9   9        0.32        2.72      3.79 o 
   5   9   9      497.62      522.16     16.68 o 
  -5  10   9        0.60       -0.95      2.23 o 
  -4  10   9      511.87      514.25     15.20 o 
  -3  10   9      173.12      153.41      8.60 o 
  -2  10   9      273.99      279.53     17.84 o 
  -1  10   9       17.07       16.44      5.50 o 
   0  10   9      137.11      153.21      7.68 o 
   1  10   9      407.75      421.55     15.01 o 
   2  10   9       78.41       80.89     10.47 o 
   3  10   9      497.53      507.64     22.65 o 
   4  10   9       24.93       28.60      5.08 o 
   5  10   9        0.63       -0.31      1.60 o 
  -4  11   9      168.37      158.98      9.19 o 
  -3  11   9      481.15      483.65     12.19 o 
  -2  11   9       35.31       28.46      6.53 o 
  -1  11   9      102.95      108.59     11.66 o 
   0  11   9      192.41      167.74      9.99 o 
   1  11   9     1176.21     1269.07     26.03 o 
   2  11   9      137.02      149.05     13.43 o 
   3  11   9        7.70       11.62      3.75 o 
   4  11   9        1.58        2.62      2.47 o 
  -4  12   9      567.46      608.94     12.31 o 
  -3  12   9      328.52      323.67      9.13 o 
  -2  12   9      101.96      109.39     11.14 o 
  -1  12   9       15.55       15.81      6.51 o 
   0  12   9      127.83      134.89      8.78 o 
   1  12   9      250.34      254.68     11.57 o 
   2  12   9       34.73       23.04      6.01 o 
   3  12   9      166.87      174.70     11.78 o 
   4  12   9       35.57       19.86      5.99 o 
  -4  13   9       75.64      110.96      6.64 o 
  -3  13   9       32.47       27.69      5.43 o 
  -2  13   9        8.98        5.27      2.98 o 
  -1  13   9      104.82      116.01     11.29 o 
   0  13   9       48.61       45.89      5.39 o 
   1  13   9       34.41       35.91      4.57 o 
   2  13   9       56.45       55.53      7.76 o 
   3  13   9       28.27       26.16      3.63 o 
  -3  14   9      168.08      178.86      9.40 o 
  -2  14   9      438.73      509.62     13.01 o 
  -1  14   9       76.87       73.24      5.62 o 
   0  14   9        4.67        5.60      4.59 o 
   1  14   9      392.64      434.02     18.38 o 
   2  14   9      471.54      487.15     17.67 o 
   3  14   9       57.10       56.20      4.77 o 
  -2  15   9       12.93        8.64      1.65 o 
  -1  15   9        2.91        9.68      2.10 o 
   0  15   9      112.09      115.20      5.62 o 
   1  15   9        0.02       -1.32      1.32 o 
   2  15   9       38.18       33.42      2.68 o 
  -6   0  10     1238.20     1254.28     32.37 o 
  -5   0  10     1055.08     1049.00     29.76 o 
  -4   0  10       63.95       59.84      4.59 o 
  -3   0  10     1894.83     1992.39     24.49 o 
  -2   0  10     3944.54     4156.08     32.06 o 
  -1   0  10      507.34      494.71     15.44 o 
   0   0  10     3621.62     3677.95     29.89 o 
   1   0  10     2836.01     2848.50     34.05 o 
   2   0  10     2367.44     2565.08     39.67 o 
   3   0  10     1997.87     2036.72     41.57 o 
   4   0  10       28.75       27.60      3.55 o 
   5   0  10      882.12      891.82     21.38 o 
   6   0  10      201.92      203.16      7.73 o 
  -6   1  10      234.83      244.04     10.27 o 
  -5   1  10      282.71      246.91      8.45 o 
  -4   1  10      610.56      641.46     11.11 o 
  -3   1  10      126.28      113.23      5.00 o 
  -2   1  10      422.11      456.28      8.43 o 
  -1   1  10      180.21      194.36      6.97 o 
   0   1  10     1009.81     1013.44     16.49 o 
   1   1  10        9.16        9.73      1.95 o 
   2   1  10     8635.47     9319.95     54.45 o 
   3   1  10     1313.66     1399.50     24.45 o 
   4   1  10      997.76      993.76     19.00 o 
   5   1  10       14.70       12.13      2.43 o 
   6   1  10      263.21      254.38      5.98 o 
  -6   2  10      447.40      448.87     13.51 o 
  -5   2  10        5.49        4.65      2.66 o 
  -4   2  10      131.78      133.70      4.82 o 
  -3   2  10     2465.51     2487.48     30.49 o 
  -2   2  10      780.34      839.45     16.16 o 
  -1   2  10       17.99       13.86      3.18 o 
   0   2  10      957.62     1027.29     20.49 o 
   1   2  10      144.94      139.14      3.83 o 
   2   2  10      289.80      299.29      9.87 o 
   3   2  10       12.62       10.27      2.72 o 
   4   2  10      335.43      313.90      9.07 o 
   5   2  10       23.36       22.64      2.80 o 
   6   2  10      135.21      133.24      5.14 o 
  -6   3  10        0.92        0.54      2.58 o 
  -5   3  10      667.25      657.51     18.38 o 
  -4   3  10      662.56      647.27     11.34 o 
  -3   3  10      298.47      304.92     11.30 o 
  -2   3  10     2492.62     2510.51     25.77 o 
  -1   3  10     1567.64     1571.63     29.66 o 
   0   3  10     1138.94     1141.89     23.77 o 
   1   3  10     1117.88     1241.39     13.80 o 
   2   3  10       25.50       29.18      4.99 o 
   3   3  10      189.61      181.40     12.80 o 
   4   3  10        8.99        4.62      2.18 o 
   5   3  10        5.64        3.00      2.16 o 
   6   3  10        0.73       -0.92      1.75 o 
  -6   4  10      111.38      100.01      8.88 o 
  -5   4  10       73.04       64.72      5.15 o 
  -4   4  10        0.79        4.96      2.42 o 
  -3   4  10      871.38      842.92     19.60 o 
  -2   4  10      913.59      735.57     23.17 o 
  -1   4  10      456.83      455.79     16.95 o 
   0   4  10      114.80       86.30      7.08 o 
   1   4  10      183.33      213.24      6.14 o 
   2   4  10        1.86        4.44      3.32 o 
   3   4  10      960.49     1081.96     31.85 o 
   4   4  10      524.33      461.59     14.34 o 
   5   4  10      250.58      268.73      9.25 o 
   6   4  10      508.30      528.65     12.10 o 
  -6   5  10       12.61       12.89      3.67 o 
  -5   5  10      162.90      171.86      9.64 o 
  -4   5  10      610.83      625.52     18.03 o 
  -3   5  10      361.79      381.48     13.77 o 
  -2   5  10      234.32      241.94     14.13 o 
  -1   5  10      613.13      591.84     19.90 o 
   0   5  10     2229.00     2419.19     37.52 o 
   1   5  10       87.53       92.89      4.39 o 
   2   5  10     1177.12     1170.17     30.51 o 
   3   5  10      626.51      585.63     13.14 o 
   4   5  10        8.62       16.16      3.07 o 
   5   5  10        0.71       -2.30      4.34 o 
   6   5  10      122.41      111.97      6.20 o 
  -6   6  10      138.41      134.44      8.36 o 
  -5   6  10      230.90      239.86     15.23 o 
  -4   6  10       31.84       35.37      6.91 o 
  -3   6  10      216.76      216.29      8.56 o 
  -2   6  10      557.61      504.78     21.48 o 
  -1   6  10      898.95      836.69     24.92 o 
   0   6  10       76.91      102.93     15.70 o 
   1   6  10     1263.34     1192.42     22.18 o 
   2   6  10      208.29      220.20     13.82 o 
   3   6  10      657.17      590.51     13.63 o 
   4   6  10      228.75      248.64      9.15 o 
   5   6  10      156.65      163.52     10.39 o 
   6   6  10        0.96        1.36      3.45 o 
  -6   7  10       12.59       18.83      3.15 o 
  -5   7  10       15.30       14.35      3.09 o 
  -4   7  10        2.77       -1.33      4.58 o 
  -3   7  10      385.87      395.12     17.88 o 
  -2   7  10      399.50      437.15     20.87 o 
  -1   7  10      948.99      875.38     26.82 o 
   0   7  10      302.64      338.84     11.49 o 
   1   7  10      832.29      963.21     29.10 o 
   2   7  10      951.28      922.99     20.93 o 
   3   7  10      196.63      173.12     13.32 o 
   4   7  10       79.61       69.50      6.29 o 
   5   7  10      208.01      219.16      9.24 o 
  -5   8  10       57.22       47.40      4.39 o 
  -4   8  10      339.34      372.09     13.66 o 
  -3   8  10     1381.92     1408.57     25.67 o 
  -2   8  10       79.23       91.70     10.25 o 
  -1   8  10      348.49      348.11     17.75 o 
   0   8  10      898.60      902.23     27.53 o 
   1   8  10       26.45       26.27      4.11 o 
   2   8  10        0.81        2.06      3.95 o 
   3   8  10        5.42        6.17      2.70 o 
   4   8  10       81.18       76.12      6.39 o 
   5   8  10       18.11       14.50      2.67 o 
  -5   9  10        0.15        0.57      2.51 o 
  -4   9  10        0.12        0.11      1.93 o 
  -3   9  10      139.33      134.23      9.69 o 
  -2   9  10       82.52       71.06      9.91 o 
  -1   9  10      460.45      451.58     12.60 o 
   0   9  10       16.18       25.86      3.30 o 
   1   9  10       10.11       14.86      2.32 o 
   2   9  10       10.37       15.26      5.17 o 
   3   9  10      280.31      314.55     18.11 o 
   4   9  10       10.05        7.16      3.66 o 
   5   9  10        0.07       -2.23      2.30 o 
  -5  10  10      317.18      317.04     10.93 o 
  -4  10  10      331.13      312.34     11.40 o 
  -3  10  10      244.74      225.25     16.02 o 
  -2  10  10       98.69       96.56     10.99 o 
  -1  10  10      208.85      157.88     14.32 o 
   0  10  10     2372.20     2430.23     36.34 o 
   1  10  10       45.60       50.13      5.67 o 
   2  10  10       91.50      100.33     11.53 o 
   3  10  10      166.68      171.05      8.68 o 
   4  10  10       89.92       92.13      8.02 o 
   5  10  10      183.70      204.78      7.75 o 
  -4  11  10       11.93       16.30      2.82 o 
  -3  11  10       58.63       75.57      6.36 o 
  -2  11  10       99.28      107.64     11.25 o 
  -1  11  10      106.13       92.72     11.10 o 
   0  11  10       92.83       76.47      6.88 o 
   1  11  10     2836.41     2908.76     39.45 o 
   2  11  10      351.22      375.25     20.55 o 
   3  11  10      238.14      240.78     14.80 o 
   4  11  10      160.35      155.22      6.08 o 
  -4  12  10       91.75       77.86      6.86 o 
  -3  12  10       49.38       50.18      4.87 o 
  -2  12  10      401.38      376.32     19.43 o 
  -1  12  10      255.94      242.16     16.85 o 
   0  12  10      103.86       97.72      7.47 o 
   1  12  10       86.09       98.69      7.39 o 
   2  12  10      247.56      232.43     15.42 o 
   3  12  10      950.70      990.63     26.36 o 
   4  12  10        5.02       10.19      2.33 o 
  -3  13  10      364.00      366.85     16.02 o 
  -2  13  10       10.85       11.41      4.40 o 
  -1  13  10      117.54      133.46     11.94 o 
   0  13  10      250.06      279.84     11.32 o 
   1  13  10      117.60      121.06      7.30 o 
   2  13  10       26.61       23.97      5.55 o 
   3  13  10      103.55       87.99      6.93 o 
  -3  14  10       66.08       74.81      5.76 o 
  -2  14  10       41.74       38.83      3.10 o 
  -1  14  10       75.44       67.72      7.66 o 
   0  14  10       67.97       76.21      5.45 o 
   1  14  10        1.02        2.80      3.14 o 
   2  14  10      244.24      275.03     12.68 o 
   3  14  10      160.67      141.25      6.74 o 
  -2  15  10        8.67       13.09      2.42 o 
  -1  15  10       49.05       60.20      4.65 o 
   0  15  10      113.53      108.83      5.06 o 
   1  15  10       10.63       13.16      2.17 o 
  -6   1  11      329.46      356.33     11.65 o 
  -5   1  11       23.54       24.25      4.52 o 
  -4   1  11       94.24       97.04      4.44 o 
  -3   1  11       40.55       35.81      5.33 o 
  -2   1  11      436.50      386.76     10.49 o 
  -1   1  11     2449.95     2576.97     32.33 o 
   0   1  11      202.99      226.43      7.67 o 
   1   1  11      911.26      986.35     14.80 o 
   2   1  11       54.54       46.05      4.30 o 
   3   1  11     2814.64     2909.23     36.03 o 
   4   1  11      832.73      796.17     14.67 o 
   5   1  11       25.80       19.61      2.62 o 
   6   1  11      388.59      385.56      6.91 o 
  -6   2  11        0.41        1.45      2.44 o 
  -5   2  11      499.32      485.39     15.99 o 
  -4   2  11       94.86       89.16      5.97 o 
  -3   2  11      547.62      513.30     14.20 o 
  -2   2  11     1561.21     1617.85     24.57 o 
  -1   2  11       56.87       49.63      5.99 o 
   0   2  11       51.60       43.16      3.26 o 
   1   2  11        2.04        1.82      1.29 o 
   2   2  11       41.76       36.79      3.00 o 
   3   2  11      135.80      130.65      7.93 o 
   4   2  11       70.32       76.54      4.78 o 
   5   2  11        1.34        3.38      1.83 o 
   6   2  11       23.46       28.36      3.27 o 
  -6   3  11       32.22       35.62      5.60 o 
  -5   3  11      127.87      102.82      7.69 o 
  -4   3  11      436.35      424.59     10.36 o 
  -3   3  11      468.10      452.23     13.99 o 
  -2   3  11     1267.18     1295.54     19.59 o 
  -1   3  11     1428.34     1389.65     29.30 o 
   0   3  11      784.98      804.26     38.47 o 
   1   3  11     1878.69     1939.60     23.74 o 
   2   3  11      271.97      247.86     13.65 o 
   3   3  11      412.93      416.67     19.75 o 
   4   3  11      102.57      106.95      6.49 o 
   5   3  11      176.86      166.57      7.44 o 
   6   3  11       10.43       11.78      2.34 o 
  -6   4  11       16.61       11.95      4.06 o 
  -5   4  11       91.42      105.42      7.73 o 
  -4   4  11      177.06      181.89      8.17 o 
  -3   4  11      245.78      205.93     11.05 o 
  -2   4  11      522.94      486.63     19.24 o 
  -1   4  11      634.54      610.36     20.31 o 
   0   4  11     1883.26     1920.56     33.54 o 
   1   4  11      183.83      178.07      5.82 o 
   2   4  11      191.30      221.73     13.39 o 
   3   4  11      119.16      112.97      6.07 o 
   4   4  11        8.20       11.08      2.86 o 
   5   4  11      165.68      172.65      7.24 o 
   6   4  11        3.68        2.55      1.70 o 
  -6   5  11       16.39       24.21      4.39 o 
  -5   5  11      188.12      198.94     13.87 o 
  -4   5  11        2.28        4.46      3.04 o 
  -3   5  11        8.81       10.62      2.11 o 
  -2   5  11      200.86      212.59     13.62 o 
  -1   5  11        7.86        7.36      3.42 o 
   0   5  11       98.29      103.12      8.37 o 
   1   5  11       40.27       41.84      3.12 o 
   2   5  11       82.27       99.25      9.46 o 
   3   5  11        0.68        4.01      1.79 o 
   4   5  11       12.73       14.56      3.09 o 
   5   5  11        1.20       -2.36      2.86 o 
   6   5  11        4.23        4.66      1.65 o 
  -6   6  11       14.35       11.50      3.03 o 
  -5   6  11       40.95       37.83      4.29 o 
  -4   6  11        4.44       16.51      4.88 o 
  -3   6  11        0.30       -1.72      1.72 o 
  -2   6  11      190.14      186.34     13.43 o 
  -1   6  11       96.31      104.62      9.35 o 
   0   6  11        1.70        0.77      1.73 o 
   1   6  11       16.54       18.99      3.23 o 
   2   6  11       42.81       54.72      7.52 o 
   3   6  11       30.52       26.14      4.27 o 
   4   6  11      123.83      135.43     23.33 o 
   5   6  11       12.92       12.46      3.20 o 
   6   6  11       29.03       22.27      2.86 o 
  -6   7  11        5.90        9.54      2.21 o 
  -5   7  11       42.61       40.34      4.10 o 
  -4   7  11       49.03       47.92      5.16 o 
  -3   7  11       49.82       51.91      7.41 o 
  -2   7  11      551.15      534.99     13.37 o 
  -1   7  11       79.88       70.76      8.18 o 
   0   7  11      411.23      394.24     12.70 o 
   1   7  11      709.96      746.34     18.02 o 
   2   7  11      114.24      104.82     11.39 o 
   3   7  11       17.22       17.77      3.66 o 
   4   7  11       37.00       35.34      7.12 o 
   5   7  11        0.26        1.48      2.03 o 
  -5   8  11       18.96       24.01      3.06 o 
  -4   8  11       13.02       18.88      3.50 o 
  -3   8  11      906.86      861.44     29.31 o 
  -2   8  11      934.51      922.96     22.34 o 
  -1   8  11        0.73        1.96      2.27 o 
   0   8  11      190.28      183.45      7.48 o 
   1   8  11      574.41      565.81     11.67 o 
   2   8  11      334.25      326.85     19.15 o 
   3   8  11       63.10       74.72      6.26 o 
   4   8  11      122.04      120.61      5.92 o 
   5   8  11      284.23      290.42      8.71 o 
  -5   9  11       22.36       28.24      2.91 o 
  -4   9  11     1085.44     1088.02     39.22 o 
  -3   9  11      293.61      252.62     15.65 o 
  -2   9  11      109.11      104.57     11.63 o 
  -1   9  11     1454.22     1419.52     22.52 o 
   0   9  11      505.47      498.23     15.28 o 
   1   9  11       46.06       46.98      5.26 o 
   2   9  11      717.36      747.52     29.43 o 
   3   9  11       68.64       71.00     10.31 o 
   4   9  11       10.05       14.09      2.66 o 
   5   9  11       16.07       20.53      3.26 o 
  -4  10  11      245.32      229.87     12.59 o 
  -3  10  11        3.27        9.49      3.57 o 
  -2  10  11      171.46      135.78     13.06 o 
  -1  10  11      347.84      362.91     21.15 o 
   0  10  11       15.24       14.84      3.95 o 
   1  10  11      921.69      954.83     24.96 o 
   2  10  11       19.90       17.39      5.87 o 
   3  10  11       20.25       21.22      6.08 o 
   4  10  11      150.87      144.64      6.47 o 
  -4  11  11       44.67       28.25      5.09 o 
  -3  11  11       19.24       13.01      5.54 o 
  -2  11  11      655.32      611.85     25.91 o 
  -1  11  11      239.93      270.42     18.21 o 
   0  11  11      672.10      660.46     19.02 o 
   1  11  11      854.27      908.34     21.76 o 
   2  11  11       37.21       31.91      7.10 o 
   3  11  11      194.73      190.81     12.81 o 
   4  11  11      249.67      240.83     12.59 o 
  -4  12  11      192.55      166.70      6.41 o 
  -3  12  11        7.98        2.79      2.72 o 
  -2  12  11       19.62       24.76      6.05 o 
  -1  12  11      392.98      353.58     20.02 o 
   0  12  11       84.34       93.37      9.99 o 
   1  12  11        1.44        4.08      2.77 o 
   2  12  11       33.14       26.83      6.31 o 
   3  12  11      169.05      156.99     10.38 o 
  -3  13  11        1.94        1.80      2.57 o 
  -2  13  11      302.03      306.40     23.73 o 
  -1  13  11       17.29       17.82      5.65 o 
   0  13  11      411.00      384.73     10.11 o 
   1  13  11       27.81       19.57      3.39 o 
   2  13  11      215.85      236.35     13.52 o 
   3  13  11       86.19       85.14      6.82 o 
  -3  14  11      266.78      264.28      9.69 o 
  -2  14  11       49.09       41.14      2.97 o 
  -1  14  11       14.02       15.70      4.25 o 
   0  14  11      816.81      878.04     16.27 o 
   1  14  11      129.58      131.55      6.54 o 
   2  14  11        5.66        3.92      1.71 o 
  -1  15  11      394.97      366.87     20.80 o 
   0  15  11       22.51       25.53      4.07 o 
   1  15  11      456.79      336.93     10.33 o 
  -6   0  12       25.07       24.89      4.95 o 
  -5   0  12       60.46       74.31      9.14 o 
  -4   0  12        2.89       -2.08      6.69 o 
  -3   0  12       18.06       11.54      2.99 o 
  -2   0  12      427.22      397.01     10.59 o 
  -1   0  12     2150.71     2260.53     36.88 o 
   1   0  12      388.50      425.31     14.17 o 
   2   0  12      543.85      574.94     19.99 o 
   3   0  12     1888.20     2116.19     30.75 o 
   4   0  12      414.60      434.78     15.54 o 
   5   0  12       24.05       20.63      4.92 o 
   6   0  12      276.39      275.56      7.84 o 
  -6   1  12      177.88      191.83      8.26 o 
  -5   1  12      118.33       97.79      7.31 o 
  -4   1  12      390.44      355.20     11.39 o 
  -3   1  12       54.03       47.21      4.40 o 
  -2   1  12      178.77      136.55      6.68 o 
  -1   1  12      872.09      858.76     16.16 o 
   0   1  12       10.53        6.95      1.81 o 
   1   1  12      789.51      831.14     14.09 o 
   2   1  12     3720.29     3849.20     36.54 o 
   3   1  12       25.10       21.68      2.57 o 
   4   1  12      232.42      231.52      8.07 o 
   5   1  12       32.36       30.59      3.01 o 
   6   1  12      285.40      283.91      6.52 o 
  -6   2  12       43.98       46.04      4.34 o 
  -5   2  12       14.19        4.73      3.16 o 
  -4   2  12       10.53        6.23      2.25 o 
  -3   2  12       35.44       33.97      3.92 o 
  -2   2  12      346.29      318.57     10.13 o 
  -1   2  12     2091.12     2301.19     26.57 o 
   0   2  12      379.81      379.34      9.44 o 
   1   2  12      300.78      277.06      7.01 o 
   2   2  12      327.52      307.58      8.32 o 
   3   2  12      186.92      157.11      6.08 o 
   4   2  12      840.59      854.07     15.10 o 
   5   2  12       26.61       19.38      2.54 o 
   6   2  12       18.99       17.33      2.46 o 
  -6   3  12      119.15      128.28      8.90 o 
  -5   3  12       61.89       53.27      5.75 o 
  -4   3  12      228.53      237.15     10.90 o 
  -3   3  12        1.54        0.69      1.84 o 
  -2   3  12      136.36      139.08      6.80 o 
  -1   3  12      479.53      489.18     18.19 o 
   0   3  12      381.72      402.91     10.35 o 
   1   3  12      312.27      303.50      9.51 o 
   2   3  12       54.06       47.26      6.68 o 
   3   3  12      466.28      465.22     12.06 o 
   4   3  12      382.68      394.66     12.10 o 
   5   3  12        2.01       -2.15      2.15 o 
   6   3  12      140.51      171.40      6.40 o 
  -6   4  12      238.07      254.43     11.63 o 
  -5   4  12       10.29       13.69      3.65 o 
  -4   4  12       23.08       23.97      3.51 o 
  -3   4  12       26.94       29.75      2.86 o 
  -2   4  12     1006.75      928.85     27.33 o 
  -1   4  12      134.94      132.73     10.19 o 
   0   4  12       82.20       50.87      4.13 o 
   1   4  12       21.59       11.83      1.86 o 
   2   4  12        2.66        2.37      3.14 o 
   3   4  12      437.80      435.99     11.86 o 
   4   4  12      312.70      325.62     10.99 o 
   5   4  12      351.13      328.10      9.61 o 
   6   4  12       42.00       46.04      3.39 o 
  -6   5  12        0.43        1.20      2.07 o 
  -5   5  12      105.27      117.48      7.23 o 
  -4   5  12     1052.69     1036.68     22.46 o 
  -3   5  12      795.33      776.39     13.71 o 
  -2   5  12        2.92        1.07      2.13 o 
  -1   5  12        1.03        0.05      3.04 o 
   0   5  12     1248.34     1264.34     29.43 o 
   1   5  12     2413.15     2658.61     30.27 o 
   2   5  12       94.28       84.83      9.00 o 
   3   5  12      204.92      228.04     29.19 o 
   4   5  12      254.93      247.28      9.41 o 
   5   5  12       29.94       22.88      3.85 o 
   6   5  12       17.04       15.44      1.90 o 
  -6   6  12        0.15       -0.72      2.01 o 
  -5   6  12      422.84      421.42     14.07 o 
  -4   6  12       67.36       73.49      8.83 o 
  -3   6  12        7.18        1.67      3.97 o 
  -2   6  12       29.14       32.92      6.35 o 
  -1   6  12      201.31      167.91     12.02 o 
   0   6  12      233.59      269.26     10.19 o 
   1   6  12       63.78       58.24      6.42 o 
   2   6  12      130.41      113.17      9.74 o 
   3   6  12        1.42        2.46      1.87 o 
   4   6  12      159.95      157.74     13.03 o 
   5   6  12      373.66      385.77     12.16 o 
  -5   7  12      166.74      164.27      7.47 o 
  -4   7  12      163.94      155.46      9.58 o 
  -3   7  12      308.04      279.58     16.83 o 
  -2   7  12      700.69      700.15     15.63 o 
  -1   7  12      326.21      259.83     15.51 o 
   0   7  12      355.05      324.69     26.66 o 
   1   7  12     2423.74     2523.75     27.68 o 
   2   7  12       12.27       15.62      3.37 o 
   3   7  12        1.00        0.99      2.05 o 
   4   7  12      254.46      262.92     11.38 o 
   5   7  12       71.81       76.67      5.14 o 
  -5   8  12       56.82       58.17      4.11 o 
  -4   8  12      215.38      217.38     11.06 o 
  -3   8  12       53.81       39.70      6.44 o 
  -2   8  12      968.78      913.31     32.15 o 
  -1   8  12       10.28        4.67      2.34 o 
   0   8  12       12.88       17.72      2.93 o 
   1   8  12      255.57      258.43      8.02 o 
   2   8  12       99.86      108.70     11.67 o 
   3   8  12       28.96       31.61      4.41 o 
   4   8  12       27.24       24.49      2.92 o 
   5   8  12       19.51       20.98      3.85 o 
  -5   9  12        0.19        0.73      1.05 o 
  -4   9  12       32.27       29.65      5.57 o 
  -3   9  12        0.59        5.17      2.87 o 
  -2   9  12       33.90       20.93      5.88 o 
  -1   9  12      939.30      963.18     34.19 o 
   0   9  12      194.71      190.53     10.44 o 
   1   9  12      916.63      869.46     21.62 o 
   2   9  12      247.14      248.07     17.18 o 
   3   9  12       32.61       37.06      3.55 o 
   4   9  12        6.40        5.86      1.63 o 
   5   9  12       16.30       20.28      2.93 o 
  -4  10  12       77.74       79.22      8.23 o 
  -3  10  12       66.42       50.85      7.10 o 
  -2  10  12       91.31       52.41      8.68 o 
  -1  10  12       61.14       59.20      9.52 o 
   0  10  12       73.49       70.09      6.70 o 
   1  10  12      640.87      645.75     18.64 o 
   2  10  12       18.88       21.29      6.14 o 
   3  10  12        0.16        4.05      4.21 o 
   4  10  12      351.46      360.86      9.22 o 
  -4  11  12       42.25       34.96      4.91 o 
  -3  11  12       99.18      101.05      6.77 o 
  -2  11  12       55.77       40.08      7.02 o 
  -1  11  12       36.37       24.78      7.00 o 
   0  11  12      263.25      285.98     12.48 o 
   1  11  12       25.64       28.71      4.68 o 
   2  11  12     2918.75     3121.84     56.81 o 
   3  11  12       87.28       90.43      8.83 o 
   4  11  12      505.05      450.74     12.09 o 
  -4  12  12        2.20       -0.36      1.14 o 
  -3  12  12       35.93       32.04      3.75 o 
  -2  12  12       41.53       34.95      6.44 o 
  -1  12  12      390.82      379.78     20.36 o 
   0  12  12      794.15      791.65     19.42 o 
   1  12  12      257.45      259.83     10.81 o 
   2  12  12       11.09       15.64      5.06 o 
   3  12  12        0.52        4.43      3.12 o 
  -3  13  12        0.14       -1.49      2.21 o 
  -2  13  12       38.14       35.09      4.04 o 
  -1  13  12       35.25       37.60      6.45 o 
   0  13  12      371.90      428.36     10.23 o 
   1  13  12      428.77      411.84     16.23 o 
   2  13  12        0.34        1.32      2.27 o 
   3  13  12        9.00       12.73      2.78 o 
  -2  14  12      119.83      110.51      5.40 o 
  -1  14  12       78.60       73.22      7.06 o 
   0  14  12       46.39       47.81      3.84 o 
   1  14  12        0.72        1.23      1.63 o 
   2  14  12       58.56       55.89      5.21 o 
  -1  15  12       30.10       29.10      3.49 o 
   0  15  12       58.32       53.18      4.92 o 
  -6   1  13      108.45      120.42      6.14 o 
  -5   1  13      416.70      429.46     14.17 o 
  -4   1  13      719.98      686.25     12.92 o 
  -3   1  13      841.24      881.74     18.19 o 
  -2   1  13     1671.96     1708.83     24.25 o 
  -1   1  13       26.44       33.77      3.81 o 
   0   1  13      892.10     1025.21     26.11 o 
   1   1  13        0.32        1.38      1.21 o 
   2   1  13     1352.63     1398.21     22.38 o 
   3   1  13        6.29       10.50      2.03 o 
   4   1  13        2.29        5.84      2.08 o 
   5   1  13        2.86       -1.38      1.64 o 
   6   1  13        0.13        1.15      1.08 o 
  -6   2  13      219.50      245.73     11.56 o 
  -5   2  13        0.00       -1.52      3.41 o 
  -4   2  13       62.16       54.19      3.96 o 
  -3   2  13       18.02       18.52      2.86 o 
  -2   2  13       30.12       30.80      4.27 o 
  -1   2  13     2306.54     2415.07     49.57 o 
   0   2  13      623.10      668.47     34.62 o 
   1   2  13       54.67       57.99      4.45 o 
   2   2  13     1602.00     1569.21     19.11 o 
   3   2  13      213.26      208.18      8.24 o 
   4   2  13      363.30      355.40      9.86 o 
   5   2  13      456.17      473.87      9.94 o 
   6   2  13       35.10       32.79      2.81 o 
  -6   3  13       57.86       68.34      6.19 o 
  -5   3  13       13.93        8.83      3.10 o 
  -4   3  13      615.95      586.32     11.94 o 
  -3   3  13      396.92      374.38     11.62 o 
  -2   3  13     1103.46     1091.76     19.63 o 
  -1   3  13      712.82      742.39     23.27 o 
   0   3  13     1348.49     1536.81     53.77 o 
   1   3  13        1.29        2.42      1.82 o 
   2   3  13       11.33       15.84      4.30 o 
   3   3  13     1529.91     1579.69     30.15 o 
   4   3  13        2.57        1.06      2.24 o 
   5   3  13        3.32        4.64      2.12 o 
   6   3  13      227.89      234.05      6.65 o 
  -6   4  13        6.95       13.54      3.30 o 
  -5   4  13      244.94      274.82      8.79 o 
  -4   4  13     1673.27     1729.45     23.86 o 
  -3   4  13       25.97       24.37      3.33 o 
  -2   4  13       73.12       71.34      7.97 o 
  -1   4  13       77.02       79.06      8.29 o 
   0   4  13      298.59      352.96     25.51 o 
   1   4  13      196.89      191.42      8.07 o 
   2   4  13       41.77       36.64      6.03 o 
   3   4  13      617.65      569.02     13.47 o 
   4   4  13        5.65        4.35      2.42 o 
   5   4  13      186.60      191.89      7.23 o 
   6   4  13        9.05        9.32      1.54 o 
  -6   5  13        2.67        6.17      2.15 o 
  -5   5  13      125.09      121.08      6.99 o 
  -4   5  13        2.50       -1.88      3.55 o 
  -3   5  13     2039.29     1966.95     32.06 o 
  -2   5  13     1520.08     1505.79     37.87 o 
  -1   5  13      251.05      236.70     14.24 o 
   0   5  13      350.91      364.77      9.28 o 
   1   5  13     1960.02     2015.44     26.33 o 
   2   5  13     1022.97     1003.01     26.47 o 
   3   5  13        1.14       -0.13      3.58 o 
   4   5  13        4.50        3.99      2.55 o 
   5   5  13        9.18        6.40      2.90 o 
  -5   6  13        9.35       10.36      2.66 o 
  -4   6  13        3.90        5.41      2.69 o 
  -3   6  13      531.64      500.17     15.82 o 
  -2   6  13     1197.89     1217.85     28.46 o 
  -1   6  13       22.37       32.50      6.03 o 
   0   6  13        3.35        6.97      3.34 o 
   1   6  13      434.86      445.76     19.15 o 
   2   6  13       41.85       45.35      5.12 o 
   3   6  13        1.75        6.00      2.39 o 
   4   6  13      557.32      574.98     17.07 o 
   5   6  13       11.30        8.42      2.65 o 
  -5   7  13       70.35       76.00     11.65 o 
  -4   7  13       50.27       50.31      6.83 o 
  -3   7  13      316.79      297.37     17.41 o 
  -2   7  13       58.00       51.83      4.73 o 
  -1   7  13      677.46      698.18     25.59 o 
   0   7  13      100.46       92.14      4.73 o 
   1   7  13      323.26      324.16      8.72 o 
   2   7  13       85.08       86.87     10.26 o 
   3   7  13       90.71       87.66      9.15 o 
   4   7  13      109.60      108.61      7.85 o 
   5   7  13        2.96        2.47      2.07 o 
  -5   8  13       37.68       33.19      4.44 o 
  -4   8  13       16.79       23.40      4.87 o 
  -3   8  13      223.13      212.42     14.65 o 
  -2   8  13     1112.89     1103.47     35.89 o 
  -1   8  13      335.11      323.53     10.82 o 
   0   8  13      431.28      445.06     12.39 o 
   1   8  13        1.65       -2.61      2.61 o 
   2   8  13      214.83      195.98     15.35 o 
   3   8  13        3.20       10.85      3.43 o 
   4   8  13        4.10        5.55      1.92 o 
   5   8  13      148.57      138.31     16.40 o 
  -5   9  13      372.50      341.42     10.74 o 
  -4   9  13      372.18      363.02     16.96 o 
  -3   9  13        8.66       10.02      3.67 o 
  -2   9  13      117.19      146.89     13.51 o 
  -1   9  13      652.86      689.88     29.15 o 
   0   9  13      204.11      215.69     11.07 o 
   1   9  13      658.88      699.49     19.45 o 
   2   9  13      178.21      178.36     14.61 o 
   3   9  13        1.34       -1.01      3.55 o 
   4   9  13      371.66      386.36      8.34 o 
  -4  10  13       34.51       30.46      3.59 o 
  -3  10  13      345.94      340.07     17.07 o 
  -2  10  13      149.76      144.53     13.26 o 
  -1  10  13       13.77        8.80      5.41 o 
   0  10  13       48.10       50.73      5.90 o 
   1  10  13      703.46      735.06     19.69 o 
   2  10  13        1.02        2.08      4.37 o 
   3  10  13       86.85       76.24      8.52 o 
   4  10  13       67.33       61.74      3.59 o 
  -4  11  13        0.21        2.25      2.29 o 
  -3  11  13      213.89      241.59      9.91 o 
  -2  11  13       39.91       33.59      6.88 o 
  -1  11  13      192.03      204.89     15.43 o 
   0  11  13        0.70       -2.19      2.19 o 
   1  11  13        9.97        9.57      8.57 o 
   2  11  13      921.61     1075.69     32.34 o 
   3  11  13      455.89      506.93     19.36 o 
  -4  12  13        5.90       13.18      2.36 o 
  -3  12  13       38.99       29.16      3.31 o 
  -2  12  13      486.73      470.55     20.19 o 
  -1  12  13      141.30      143.45     12.49 o 
   0  12  13      384.00      400.98     10.77 o 
   1  12  13      183.29      180.61     12.47 o 
   2  12  13      130.42      134.24      7.68 o 
   3  12  13       75.81       80.18      6.91 o 
  -3  13  13       12.37       17.24      2.45 o 
  -2  13  13       49.88       51.58      4.55 o 
  -1  13  13       80.01       70.80      7.91 o 
   0  13  13      230.79      225.64      7.04 o 
   1  13  13       48.46       47.51      3.41 o 
   2  13  13        0.00        0.91      2.19 o 
   3  13  13      125.88      114.99      6.12 o 
  -2  14  13        0.63        2.83      1.40 o 
  -1  14  13        0.28        1.23      1.89 o 
   0  14  13       14.92       13.32      3.27 o 
   1  14  13       42.23       48.71      4.76 o 
   2  14  13      442.05      424.10     12.02 o 
  -6   0  14       81.34       75.49      6.39 o 
  -5   0  14        1.16        5.93      3.64 o 
  -4   0  14      431.74      451.72     14.83 o 
  -3   0  14      351.48      372.42     19.85 o 
  -2   0  14      516.23      496.80     19.33 o 
  -1   0  14      574.62      648.33     21.81 o 
   0   0  14     1098.21     1260.75     30.45 o 
   1   0  14       63.20       96.40      7.31 o 
   2   0  14      124.15       93.15      8.59 o 
   3   0  14       38.52       40.55      5.42 o 
   4   0  14      936.54      946.73     22.75 o 
   5   0  14      140.89      134.42      7.77 o 
   6   0  14       38.55       41.93      3.53 o 
  -6   1  14        6.45        2.40      1.78 o 
  -5   1  14      101.16       95.51      6.65 o 
  -4   1  14      148.61      128.27      5.69 o 
  -3   1  14       34.90       28.91      5.50 o 
  -2   1  14      283.87      272.98      8.10 o 
  -1   1  14      317.37      366.68     11.75 o 
   0   1  14     1835.40     1941.32     37.91 o 
   1   1  14      149.79      165.96      7.40 o 
   2   1  14       29.13       18.66      4.10 o 
   3   1  14     7560.91     7797.50     43.66 o 
   4   1  14      109.07      109.19      5.69 o 
   5   1  14       94.71       91.67      4.68 o 
   6   1  14      101.36       91.44      5.52 o 
  -6   2  14        5.45        4.45      2.42 o 
  -5   2  14       17.49       13.23      3.27 o 
  -4   2  14       55.65       59.75      5.17 o 
  -3   2  14      122.82      125.22      5.48 o 
  -2   2  14       29.26       31.19      3.79 o 
  -1   2  14       11.95       17.78      5.12 o 
   0   2  14      531.36      483.51     19.10 o 
   1   2  14      559.58      624.02     14.35 o 
   2   2  14      128.31      135.18      6.49 o 
   3   2  14      108.06      101.29      6.07 o 
   4   2  14     1496.88     1539.68     20.05 o 
   5   2  14        1.53        1.44      1.92 o 
   6   2  14       10.32        8.92      1.52 o 
  -6   3  14       36.45       29.76      3.82 o 
  -5   3  14       91.54       79.12      6.28 o 
  -4   3  14      533.42      485.69     12.76 o 
  -3   3  14     2740.29     2772.83     30.93 o 
  -2   3  14       83.86       88.46      5.99 o 
  -1   3  14        9.30       13.53      2.71 o 
   0   3  14      120.00      131.62     10.16 o 
   1   3  14       60.21       71.24      5.17 o 
   2   3  14       31.57       32.84      6.13 o 
   3   3  14       14.09       14.98      3.65 o 
   4   3  14        8.24       10.33      2.91 o 
   5   3  14      122.97      110.37      5.57 o 
   6   3  14        4.77        1.61      1.25 o 
  -6   4  14        3.00        5.63      1.89 o 
  -5   4  14      197.03      187.04      8.30 o 
  -4   4  14      124.16       99.45      5.99 o 
  -3   4  14        2.06       -1.33      1.33 o 
  -2   4  14      185.84      173.98     12.56 o 
  -1   4  14        4.87        6.07      3.53 o 
   0   4  14      567.39      591.41     16.44 o 
   1   4  14       22.18       18.85      3.72 o 
   2   4  14       18.06       13.99      2.50 o 
   3   4  14      238.33      233.04      8.82 o 
   4   4  14        0.08       -0.06      2.23 o 
   5   4  14       38.81       37.55      4.53 o 
  -5   5  14       83.11       76.66      5.29 o 
  -4   5  14      277.42      270.46     11.54 o 
  -3   5  14     1760.95     1726.09     42.84 o 
  -2   5  14      514.29      521.42     13.48 o 
  -1   5  14       86.77       82.84      8.74 o 
   0   5  14      566.90      585.96     11.95 o 
   1   5  14      122.41      147.58      7.52 o 
   2   5  14     1133.42     1173.89     25.51 o 
   3   5  14        0.95        1.68      2.09 o 
   4   5  14      303.17      299.92     10.06 o 
   5   5  14        5.90        4.71      2.59 o 
  -5   6  14      367.67      351.76     10.02 o 
  -4   6  14      794.94      824.77     30.34 o 
  -3   6  14      941.04     1005.12     22.73 o 
  -2   6  14      175.32      178.51      9.97 o 
  -1   6  14      744.19      757.36     18.74 o 
   0   6  14       32.56       44.61      4.40 o 
   1   6  14       44.10       30.66      4.50 o 
   2   6  14       11.25       11.58      4.83 o 
   3   6  14        1.26        4.05      2.89 o 
   4   6  14        5.89        3.96      3.32 o 
   5   6  14        0.42       -2.70      2.70 o 
  -5   7  14      179.56      216.35     11.09 o 
  -4   7  14       45.88       37.05      6.95 o 
  -3   7  14       56.69       67.90      8.89 o 
  -2   7  14     2137.42     2155.98     35.12 o 
  -1   7  14      702.06      685.15     25.05 o 
   0   7  14       51.93       44.60      2.82 o 
   1   7  14        9.60        8.71      2.40 o 
   2   7  14      624.65      613.75     26.52 o 
   3   7  14        7.11        5.74      3.81 o 
   4   7  14       17.97       14.87      3.32 o 
   5   7  14       43.37       36.69      3.64 o 
  -5   8  14      114.84      111.70      7.08 o 
  -4   8  14        4.76        2.71      4.16 o 
  -3   8  14        0.03        2.29      2.24 o 
  -2   8  14      200.22      232.56     16.87 o 
  -1   8  14      629.56      578.29     22.37 o 
   0   8  14      596.56      611.96     14.78 o 
   1   8  14      453.93      495.97     27.13 o 
   2   8  14       32.18       21.41      5.95 o 
   3   8  14        2.21        1.52      2.08 o 
   4   8  14       21.09       23.43      2.59 o 
   5   8  14       14.80       13.90      2.30 o 
  -4   9  14        3.83        6.66      2.58 o 
  -3   9  14      221.86      225.40     14.58 o 
  -2   9  14      244.96      212.17     16.16 o 
  -1   9  14       91.74       99.09     12.14 o 
   0   9  14       64.09       73.12      5.40 o 
   1   9  14       20.95       23.46      4.50 o 
   2   9  14      264.77      269.62     17.58 o 
   3   9  14       16.70       15.49      3.48 o 
   4   9  14       43.26       37.03      2.68 o 
  -4  10  14        7.49        7.82      2.72 o 
  -3  10  14       16.04       17.59      4.45 o 
  -2  10  14        4.82        7.93      4.56 o 
  -1  10  14      138.69      138.00     13.60 o 
   0  10  14       11.60       13.53      2.98 o 
   1  10  14      213.82      215.58     10.66 o 
   2  10  14      118.35      127.53     12.28 o 
   3  10  14       87.78       97.82      9.32 o 
  -4  11  14       65.49       60.00      5.98 o 
  -3  11  14      192.23      178.64      8.05 o 
  -2  11  14      648.56      621.75     24.56 o 
  -1  11  14        6.69        3.30      4.89 o 
   0  11  14        7.14        6.42      2.31 o 
   1  11  14      434.44      444.48     11.87 o 
   2  11  14      941.38     1019.00     24.34 o 
   3  11  14      349.08      381.60     15.73 o 
  -3  12  14      104.80      117.66      7.93 o 
  -2  12  14       74.84       55.75      7.56 o 
  -1  12  14      645.12      735.67     26.08 o 
   0  12  14       70.89       74.53      5.88 o 
   1  12  14      166.24      170.50      6.72 o 
   2  12  14        4.42        5.33      3.27 o 
   3  12  14       23.78       25.27      3.92 o 
  -3  13  14      372.75      374.73      8.23 o 
  -2  13  14      135.65      149.57      6.80 o 
  -1  13  14        0.03       -0.29      2.86 o 
   0  13  14       69.54       72.68      4.89 o 
   1  13  14       38.15       32.04      3.62 o 
   2  13  14      373.49      366.04     13.82 o 
  -2  14  14        4.55       -1.59      1.59 o 
  -1  14  14        6.90        6.49      1.81 o 
   0  14  14      314.54      324.36     11.45 o 
   1  14  14       29.98       29.94      3.47 o 
  -6   1  15      192.37      188.16      8.04 o 
  -5   1  15        2.67        0.10      2.04 o 
  -4   1  15        2.10        3.70      1.87 o 
  -3   1  15      156.01      156.08      8.81 o 
  -2   1  15      200.12      199.55      9.00 o 
  -1   1  15      992.18     1033.85     20.44 o 
   0   1  15       65.14       60.26      5.21 o 
   1   1  15      250.82      263.47     14.75 o 
   2   1  15      392.50      402.66      9.00 o 
   3   1  15      234.68      241.99     11.31 o 
   4   1  15       41.50       42.68      3.81 o 
   5   1  15        0.65       -1.25      1.25 o 
  -6   2  15        1.84       -0.34      1.26 o 
  -5   2  15       20.41       26.43      2.98 o 
  -4   2  15        2.36       -2.75      2.75 o 
  -3   2  15        1.61        5.69      3.70 o 
  -2   2  15       90.11       83.13      5.95 o 
  -1   2  15     1138.27     1104.74     28.33 o 
   0   2  15      232.91      271.98     14.95 o 
   1   2  15      190.64      193.69      8.32 o 
   2   2  15      230.20      228.69      7.90 o 
   3   2  15      428.58      390.18     14.31 o 
   4   2  15      253.22      254.26      9.68 o 
   5   2  15       32.72       36.72      3.43 o 
  -5   3  15      152.67      155.21      7.41 o 
  -4   3  15      377.59      362.78     10.94 o 
  -3   3  15     1673.45     1577.04     20.55 o 
  -2   3  15      145.47      143.64      5.93 o 
  -1   3  15      149.53      117.27      7.17 o 
   0   3  15      430.21      486.67     20.10 o 
   1   3  15      575.59      622.55     15.04 o 
   2   3  15      133.42      147.16      5.91 o 
   3   3  15        3.08        4.31      2.85 o 
   4   3  15       83.56       77.29      5.59 o 
   5   3  15      367.55      386.92      9.51 o 
  -5   4  15        2.19        2.34      3.10 o 
  -4   4  15      115.35      111.03      7.74 o 
  -3   4  15      163.08      161.94      9.89 o 
  -2   4  15       66.44       76.65      8.14 o 
  -1   4  15      400.53      412.40     13.24 o 
   0   4  15      102.86      103.62      9.58 o 
   1   4  15      209.34      183.87      8.47 o 
   2   4  15      107.76      107.27      6.74 o 
   3   4  15       10.67        6.70      2.27 o 
   4   4  15       32.32       28.07      3.62 o 
   5   4  15      109.50      124.77      6.82 o 
  -5   5  15        2.71       -0.78      3.21 o 
  -4   5  15        1.47       -0.76      7.49 o 
  -3   5  15      453.14      460.93     17.23 o 
  -2   5  15      620.80      642.69     15.43 o 
  -1   5  15        0.19       -1.95      1.95 o 
   0   5  15     2380.69     2368.05     45.18 o 
   1   5  15      115.56      123.41      6.40 o 
   2   5  15       21.48       13.87      3.74 o 
   3   5  15      411.05      380.07     11.19 o 
   4   5  15        4.95        8.90      2.72 o 
   5   5  15       31.81       26.85      3.38 o 
  -5   6  15      142.35      135.11      9.19 o 
  -4   6  15      440.58      414.05     21.24 o 
  -3   6  15      213.02      217.83     10.82 o 
  -2   6  15       74.50       82.37     10.16 o 
  -1   6  15      213.87      234.47      7.90 o 
   0   6  15       59.09       45.86      4.04 o 
   1   6  15      714.91      710.31     13.33 o 
   2   6  15        0.69        5.16      3.61 o 
   3   6  15      329.88      316.48     12.10 o 
   4   6  15       32.38       30.16      4.32 o 
   5   6  15        7.95        9.91      2.11 o 
  -5   7  15       50.86       46.96      5.17 o 
  -4   7  15       75.04       71.80      8.92 o 
  -3   7  15      120.40      111.83     11.10 o 
  -2   7  15     2802.11     2844.87     41.01 o 
  -1   7  15      755.36      733.49     26.41 o 
   0   7  15      738.34      747.87     13.67 o 
   1   7  15        1.33       -2.05      2.25 o 
   2   7  15      625.60      630.81     27.14 o 
   3   7  15       27.73       27.34      3.83 o 
   4   7  15      354.52      363.15     11.65 o 
   5   7  15        1.85        1.22      1.28 o 
  -5   8  15        0.50       -0.36      1.25 o 
  -4   8  15        5.43        2.57      4.12 o 
  -3   8  15        0.45        5.69      3.61 o 
  -2   8  15       10.19        9.07      4.33 o 
  -1   8  15       79.84       79.72      6.84 o 
   0   8  15      141.19      140.98     11.55 o 
   1   8  15       10.18       10.39      2.89 o 
   2   8  15      203.28      197.63     10.91 o 
   3   8  15      335.01      336.21     11.43 o 
   4   8  15       24.88       31.33      3.46 o 
  -4   9  15       27.63       33.21      3.51 o 
  -3   9  15      293.25      287.14     15.96 o 
  -2   9  15      519.44      431.08     22.68 o 
  -1   9  15       66.61       54.58      5.97 o 
   0   9  15       48.61       45.53      4.51 o 
   1   9  15      133.46      128.89      7.12 o 
   2   9  15      661.99      705.41     19.68 o 
   3   9  15       42.98       46.22      4.68 o 
   4   9  15        4.80        7.88      1.55 o 
  -4  10  15      243.15      225.50     14.35 o 
  -3  10  15       26.04       17.65      3.32 o 
  -2  10  15      125.27      130.36     12.06 o 
  -1  10  15      152.50      177.08     14.53 o 
   0  10  15       15.41       13.89      3.61 o 
   1  10  15      466.15      485.38     12.83 o 
   2  10  15      119.44      144.22     12.57 o 
   3  10  15       50.64       51.40      6.85 o 
  -4  11  15       33.58       25.87      3.55 o 
  -3  11  15        9.44       13.01      3.61 o 
  -2  11  15       64.77       70.87      8.53 o 
  -1  11  15        3.12        3.21      4.21 o 
   0  11  15      135.66      142.82      6.71 o 
   1  11  15        3.44        2.40      2.28 o 
   2  11  15      665.73      752.90     25.48 o 
   3  11  15      129.89      137.41      8.92 o 
  -3  12  15       27.01       31.86      2.94 o 
  -2  12  15       27.76       24.32      4.58 o 
  -1  12  15       29.92       29.74      6.19 o 
   0  12  15       10.43        5.53      2.20 o 
   1  12  15      255.41      242.70      8.86 o 
   2  12  15       15.10       15.18      4.15 o 
   3  12  15        0.04        2.37      1.80 o 
  -2  13  15        4.35        2.90      1.25 o 
  -1  13  15       11.74       16.41      4.01 o 
   0  13  15       97.43      114.81      5.39 o 
   1  13  15      514.63      486.63     16.01 o 
   2  13  15        5.41        6.79      2.41 o 
  -1  14  15       63.08       70.39      3.69 o 
  -5   0  16      304.99      344.85     14.55 o 
  -4   0  16      429.96      377.95     20.59 o 
  -3   0  16      123.55       94.35     10.97 o 
  -2   0  16       13.32        9.89      3.04 o 
  -1   0  16      228.45      264.44     15.27 o 
   0   0  16      217.12      208.49     13.69 o 
   1   0  16      342.34      350.46     17.90 o 
   2   0  16     1039.29     1027.01     20.56 o 
   3   0  16      104.14       99.79     10.55 o 
   4   0  16     1817.66     1953.75     31.23 o 
   5   0  16      326.24      332.22     10.30 o 
  -5   1  16       69.13       71.96      5.34 o 
  -4   1  16       90.42      104.44      7.84 o 
  -3   1  16        2.41        5.44      3.11 o 
  -2   1  16        2.25       -1.08      1.30 o 
  -1   1  16     1655.91     1751.83     27.58 o 
   0   1  16       10.20       16.50      4.03 o 
   1   1  16        6.15        1.01      2.92 o 
   2   1  16        5.33        5.03      1.45 o 
   3   1  16     1351.04     1377.68     30.51 o 
   4   1  16      298.15      293.07      8.68 o 
   5   1  16       47.55       49.16      3.14 o 
  -5   2  16      241.14      239.92     12.89 o 
  -4   2  16       10.50       -1.76      5.59 o 
  -3   2  16       15.18       11.15      3.52 o 
  -2   2  16      794.31      795.12     13.62 o 
  -1   2  16       54.36       64.12      5.44 o 
   0   2  16       40.47       28.76      5.69 o 
   1   2  16      174.43      189.33     12.89 o 
   2   2  16      510.10      500.50     13.29 o 
   3   2  16      295.08      302.77     12.55 o 
   4   2  16       10.99       11.76      2.94 o 
   5   2  16       21.88       22.55      2.66 o 
  -5   3  16      101.96       86.55      7.93 o 
  -4   3  16      342.73      312.45     13.02 o 
  -3   3  16      983.25     1012.87     19.69 o 
  -2   3  16       25.99       27.00      3.22 o 
  -1   3  16      420.92      384.41     13.10 o 
   0   3  16       72.15       80.09      8.70 o 
   1   3  16      123.01      122.78      6.24 o 
   2   3  16       25.15       30.65      3.29 o 
   3   3  16       58.58       58.15      4.74 o 
   4   3  16       13.95       12.99      2.91 o 
   5   3  16       23.14       19.50      2.50 o 
  -5   4  16      115.41      107.70      8.63 o 
  -4   4  16        4.68        4.97      2.69 o 
  -3   4  16       66.90       64.56      6.67 o 
  -2   4  16      364.51      377.01     10.32 o 
  -1   4  16       12.53       11.12      1.83 o 
   0   4  16       73.28       76.72      5.43 o 
   1   4  16     1623.22     1550.34     26.41 o 
   2   4  16      901.94      857.42     21.28 o 
   3   4  16       21.96       18.47      3.32 o 
   4   4  16        0.32       -0.95      2.23 o 
   5   4  16       89.37       96.54      5.55 o 
  -5   5  16       29.26       31.04      4.83 o 
  -4   5  16       65.88       55.55      5.54 o 
  -3   5  16       97.29       89.86      7.59 o 
  -2   5  16      148.88      153.67      8.06 o 
  -1   5  16        3.42        2.10      1.36 o 
   0   5  16      296.73      280.88      8.56 o 
   1   5  16        1.80        6.69      2.20 o 
   2   5  16      660.33      630.06     26.66 o 
   3   5  16       30.25       23.19      3.53 o 
   4   5  16       92.87       78.80      6.27 o 
   5   5  16      340.57      377.33      9.66 o 
  -5   6  16      120.67      101.62      7.37 o 
  -4   6  16      243.75      229.38     15.52 o 
  -3   6  16       94.53       89.02      5.91 o 
  -2   6  16      736.24      762.90     29.95 o 
  -1   6  16     1015.16     1031.08     21.86 o 
   0   6  16      527.55      500.49     16.44 o 
   1   6  16      348.65      381.62     14.59 o 
   2   6  16      511.55      524.72     24.62 o 
   3   6  16      147.44      168.41     14.06 o 
   4   6  16       12.00        8.00      2.87 o 
   5   6  16      188.93      190.14      7.31 o 
  -5   7  16        0.50        0.91      1.49 o 
  -4   7  16        4.30        1.97      3.70 o 
  -3   7  16        8.89        8.88      3.22 o 
  -2   7  16     2520.36     2455.12     54.56 o 
  -1   7  16      188.13      164.97     13.02 o 
   0   7  16      232.21      253.66     12.28 o 
   1   7  16      902.55      915.27     22.65 o 
   2   7  16      467.21      505.58     24.35 o 
   3   7  16       66.96       66.97      5.30 o 
   4   7  16      589.90      621.63     14.02 o 
  -4   8  16       25.16       17.98      4.85 o 
  -3   8  16      192.20      182.30      9.84 o 
  -2   8  16        0.14       -0.04      3.95 o 
  -1   8  16      218.86      229.21     11.33 o 
   0   8  16       28.04       22.19      4.49 o 
   1   8  16      776.58      827.80     21.38 o 
   2   8  16        2.53        6.74      4.52 o 
   3   8  16      201.38      203.43     13.47 o 
   4   8  16        2.50        4.25      1.84 o 
  -4   9  16       66.27       72.74      7.32 o 
  -3   9  16       19.23       19.15      3.66 o 
  -2   9  16       11.78       10.01      5.30 o 
  -1   9  16      123.77      122.12      8.08 o 
   0   9  16      134.54      137.57      9.03 o 
   1   9  16       59.28       60.13      6.15 o 
   2   9  16      415.95      441.95     21.79 o 
   3   9  16        1.05        0.62      3.94 o 
  -4  10  16       18.10       25.59      3.98 o 
  -3  10  16      318.73      299.69      9.45 o 
  -2  10  16       68.92       73.05      9.31 o 
  -1  10  16      226.58      217.92     16.13 o 
   0  10  16        2.37       -1.59      3.12 o 
   1  10  16      141.67      143.46      8.45 o 
   2  10  16      319.17      303.36     17.14 o 
   3  10  16      168.76      163.29     10.26 o 
  -3  11  16       13.84       12.35      1.97 o 
  -2  11  16       15.49       19.15      4.98 o 
  -1  11  16      576.26      546.40     15.10 o 
   0  11  16      256.74      252.11     10.49 o 
   1  11  16      180.02      186.63      8.54 o 
   2  11  16       14.15       12.95      4.63 o 
   3  11  16      178.54      173.83      8.97 o 
  -3  12  16       83.20       72.17      4.32 o 
  -2  12  16       70.80       86.08      5.19 o 
  -1  12  16      116.58      122.29      9.80 o 
   0  12  16        0.99       -0.69      3.41 o 
   1  12  16       29.54       31.69      3.33 o 
   2  12  16      396.15      392.80     14.79 o 
  -2  13  16       52.77       59.97      3.56 o 
  -1  13  16      140.95      145.50      8.94 o 
   0  13  16       18.59       23.43      3.72 o 
   1  13  16        6.35        4.70      2.15 o 
  -5   1  17        8.01        9.98      3.47 o 
  -4   1  17      108.31       98.98      7.51 o 
  -3   1  17       15.22       23.00      4.49 o 
  -2   1  17       95.50       83.54      3.92 o 
  -1   1  17     1231.56     1302.45     16.12 o 
   0   1  17        0.27       -1.24      3.27 o 
   1   1  17     1150.10     1134.65     24.49 o 
   2   1  17      660.93      683.13     12.92 o 
   3   1  17        0.61        1.81      2.71 o 
   4   1  17       12.25       12.25      2.41 o 
   5   1  17        6.06        8.79      1.80 o 
  -5   2  17      178.80      181.02     10.81 o 
  -4   2  17        4.95        2.09      2.48 o 
  -3   2  17       34.68       38.09      4.22 o 
  -2   2  17      275.07      263.51      7.25 o 
  -1   2  17        8.60        5.65      1.30 o 
   0   2  17       56.71       57.36      4.10 o 
   1   2  17      342.66      334.06      9.04 o 
   2   2  17      265.09      278.92      9.66 o 
   3   2  17       17.83       19.13      5.77 o 
   4   2  17       16.26       17.50      3.14 o 
   5   2  17      435.50      468.40      9.15 o 
  -5   3  17       22.56       19.44      4.11 o 
  -4   3  17      102.61      125.03      8.40 o 
  -3   3  17      338.62      327.96     14.35 o 
  -2   3  17      827.48      847.30     15.48 o 
  -1   3  17      705.22      662.21     10.63 o 
   0   3  17      154.08      173.97      6.79 o 
   1   3  17        0.68        3.18      1.89 o 
   2   3  17      217.78      206.44      8.31 o 
   3   3  17      309.23      307.87     10.04 o 
   4   3  17       42.21       43.77      4.02 o 
   5   3  17        2.84       -0.12      1.75 o 
  -5   4  17       51.67       39.59      5.12 o 
  -4   4  17      127.65      120.71      7.93 o 
  -3   4  17       14.84       16.45      4.21 o 
  -2   4  17     1235.35     1258.40     22.55 o 
  -1   4  17      172.73      178.16      5.58 o 
   0   4  17      254.20      257.00      8.24 o 
   1   4  17      108.20       95.05      5.80 o 
   2   4  17      141.06      138.50      9.10 o 
   3   4  17      471.67      471.16     12.27 o 
   4   4  17        9.31        7.05      2.49 o 
   5   4  17       42.31       48.82      4.94 o 
  -5   5  17       80.89       65.28      6.00 o 
  -4   5  17      134.15      133.18      8.07 o 
  -3   5  17      536.07      515.74     17.52 o 
  -2   5  17     1034.23     1029.91     20.58 o 
  -1   5  17      207.74      199.01      6.56 o 
   0   5  17      116.28      120.35      5.86 o 
   1   5  17      218.75      195.92     10.74 o 
   2   5  17      121.00      128.24     12.66 o 
   3   5  17      222.16      218.74     11.99 o 
   4   5  17        0.04        2.25      2.35 o 
   5   5  17       61.53       51.03      3.29 o 
  -5   6  17      126.50      114.10      7.08 o 
  -4   6  17       37.73       34.92      6.75 o 
  -3   6  17        7.94        4.72      2.41 o 
  -2   6  17       69.94       77.39      8.36 o 
  -1   6  17      217.74      209.95      7.85 o 
   0   6  17      858.22      910.95     23.18 o 
   1   6  17      214.74      186.78     10.58 o 
   2   6  17        1.85       -2.81      4.23 o 
   3   6  17       18.65       21.37      3.57 o 
   4   6  17      261.21      243.59      9.14 o 
  -5   7  17        0.01       -1.73      1.73 o 
  -4   7  17      183.11      181.98     12.84 o 
  -3   7  17        2.54        2.85      3.14 o 
  -2   7  17      504.86      496.66     17.34 o 
  -1   7  17      478.49      509.05     25.44 o 
   0   7  17       31.44       40.59      5.64 o 
   1   7  17        4.82       -0.43      3.46 o 
   2   7  17       79.32       68.20      9.60 o 
   3   7  17       47.64       37.59      6.43 o 
   4   7  17       21.48       20.01      2.74 o 
  -4   8  17      242.71      238.51     13.17 o 
  -3   8  17      490.03      463.68     14.76 o 
  -2   8  17       76.00       78.15      7.12 o 
  -1   8  17      744.19      745.35     21.66 o 
   0   8  17     1596.35     1570.11     29.89 o 
   1   8  17      161.73      133.28     12.02 o 
   2   8  17       13.34        8.16      5.04 o 
   3   8  17      220.34      219.47      9.45 o 
   4   8  17      110.79       91.09      6.58 o 
  -4   9  17       19.45       22.53      4.17 o 
  -3   9  17      209.80      228.41      7.79 o 
  -2   9  17       85.26       76.84      6.68 o 
  -1   9  17        1.73        1.56      1.58 o 
   0   9  17      322.42      326.51     13.45 o 
   1   9  17      136.20      130.91      9.89 o 
   2   9  17      285.64      273.16     16.47 o 
   3   9  17        0.66        1.92      1.66 o 
  -4  10  17       17.45       13.97      2.79 o 
  -3  10  17      175.63      185.71      8.26 o 
  -2  10  17       14.46       11.90      3.18 o 
  -1  10  17       77.64       66.15      5.91 o 
   0  10  17        0.96       -3.20      3.74 o 
   1  10  17      453.86      450.78     13.77 o 
   2  10  17       98.02       95.08      9.51 o 
   3  10  17      153.39      147.28      8.77 o 
  -3  11  17       66.46       58.77      3.06 o 
  -2  11  17        7.23        0.32      3.74 o 
  -1  11  17      460.50      445.19     12.50 o 
   0  11  17        6.10       10.34      2.69 o 
   1  11  17       36.34       33.94      3.77 o 
   2  11  17        0.29        4.25      3.23 o 
   3  11  17      198.85      179.21      7.61 o 
  -2  12  17       29.94       23.17      2.23 o 
  -1  12  17       42.95       31.33      5.23 o 
   0  12  17        2.09        4.55      1.92 o 
   1  12  17      151.49      133.58      8.96 o 
   2  12  17       19.17       15.34      3.17 o 
  -1  13  17      200.90      210.66      9.30 o 
   0  13  17       45.40       40.16      3.96 o 
  -5   0  18       61.92       71.75      6.32 o 
  -4   0  18      631.10      624.76     25.66 o 
  -3   0  18      893.60      922.03     33.78 o 
  -2   0  18      389.74      391.07     22.27 o 
  -1   0  18      196.12      199.85      8.52 o 
   0   0  18     1692.06     1781.85     64.78 o 
   1   0  18      384.32      390.27     11.24 o 
   2   0  18     2424.85     2443.38     35.02 o 
   3   0  18     2815.33     2851.78     53.48 o 
   4   0  18      238.40      242.13     10.80 o 
   5   0  18       93.70       81.91     17.31 o 
  -5   1  18       47.34       41.42      5.21 o 
  -4   1  18        2.56        3.51      2.86 o 
  -3   1  18      352.50      324.57     14.28 o 
  -2   1  18       27.54       22.23      2.82 o 
  -1   1  18      180.46      171.13      5.66 o 
   0   1  18      668.27      745.81     14.62 o 
   1   1  18       41.57       38.63      3.49 o 
   2   1  18       77.35       72.35      4.55 o 
   3   1  18       21.09       22.71      4.36 o 
   4   1  18      968.36      909.75     13.58 o 
   5   1  18        0.07        0.36      1.16 o 
  -5   2  18       63.30       62.82      6.20 o 
  -4   2  18        0.32        8.07      3.20 o 
  -3   2  18       75.29       80.48      5.98 o 
  -2   2  18      136.25      129.97      6.41 o 
  -1   2  18      354.50      356.07      7.99 o 
   0   2  18      506.51      501.49     13.63 o 
   1   2  18       45.22       38.25      3.54 o 
   2   2  18       80.57       75.98      6.09 o 
   3   2  18        5.43        8.42      3.32 o 
   4   2  18       28.22       35.06      3.67 o 
   5   2  18        6.55        5.80      1.80 o 
  -5   3  18      235.02      228.73     11.14 o 
  -4   3  18        0.32        1.66      2.43 o 
  -3   3  18      334.14      318.68     14.02 o 
  -2   3  18     1578.94     1607.89     21.60 o 
  -1   3  18       57.58       52.43      3.24 o 
   0   3  18      377.85      350.19      8.65 o 
   1   3  18       57.95       58.79      6.36 o 
   2   3  18      909.46      891.22     17.01 o 
   3   3  18      217.40      214.82      8.27 o 
   4   3  18       28.92       24.43      3.23 o 
   5   3  18        5.65       -0.09      2.84 o 
  -5   4  18      215.07      207.74     10.11 o 
  -4   4  18       23.37       17.21      3.41 o 
  -3   4  18       80.60       83.55      7.48 o 
  -2   4  18      277.29      284.30     10.91 o 
  -1   4  18      701.53      715.58     14.30 o 
   0   4  18        0.31       -1.12      1.95 o 
   1   4  18        9.56        6.53      5.84 o 
   2   4  18      506.66      537.03     24.74 o 
   3   4  18       10.05       14.37      2.70 o 
   4   4  18        1.00        1.48      2.44 o 
   5   4  18      178.89      192.84      5.72 o 
  -5   5  18       62.19       55.97      4.95 o 
  -4   5  18      577.22      605.41     16.05 o 
  -3   5  18       38.22       35.74      5.23 o 
  -2   5  18       89.60       88.71      6.33 o 
  -1   5  18       97.23       96.93      5.39 o 
   0   5  18      186.83      170.35      8.36 o 
   1   5  18       40.38       21.37      4.15 o 
   2   5  18      711.22      715.97     28.42 o 
   3   5  18        0.43       -1.39      4.27 o 
   4   5  18       88.71       86.47      5.74 o 
  -5   6  18       97.21       88.09      5.33 o 
  -4   6  18        1.16        1.93      3.55 o 
  -3   6  18      641.48      624.24     14.71 o 
  -2   6  18      257.12      255.07     12.46 o 
  -1   6  18        2.80        3.81      1.81 o 
   0   6  18      535.15      576.36     18.76 o 
   1   6  18      505.06      509.33     17.17 o 
   2   6  18      185.00      195.44     15.23 o 
   3   6  18       25.53       23.76      6.07 o 
   4   6  18       29.35       25.76      3.23 o 
  -4   7  18       31.41       20.05      4.92 o 
  -3   7  18        2.18       -3.18      3.18 o 
  -2   7  18        1.15       -3.09      3.90 o 
  -1   7  18      164.52      170.54      9.28 o 
   0   7  18      136.72      117.20     12.18 o 
   1   7  18      177.31      191.42     10.55 o 
   2   7  18       28.20       33.53      7.15 o 
   3   7  18       12.56        3.36      2.99 o 
   4   7  18       71.32       65.80      8.28 o 
  -4   8  18       97.36      113.50      8.65 o 
  -3   8  18       17.93       13.66      3.46 o 
  -2   8  18       49.50       43.27      5.34 o 
  -1   8  18       15.48       10.65      4.43 o 
   0   8  18        2.52       -2.63      5.00 o 
   1   8  18       16.09       13.28      3.51 o 
   2   8  18      294.42      309.54     17.76 o 
   3   8  18       38.85       27.76      3.43 o 
  -4   9  18       96.93      101.43      6.94 o 
  -3   9  18       22.63       25.20      2.67 o 
  -2   9  18       74.81       76.62      6.31 o 
  -1   9  18       35.42       29.27      3.31 o 
   0   9  18       82.54       88.17      7.03 o 
   1   9  18        6.35        5.65      2.62 o 
   2   9  18       19.95       25.57      5.60 o 
   3   9  18       95.61       88.07      7.68 o 
  -3  10  18      180.34      194.62      5.70 o 
  -2  10  18      204.67      204.21      9.02 o 
  -1  10  18        3.82       -0.24      5.51 o 
   0  10  18       14.13       14.21      4.25 o 
   1  10  18       36.91       39.72      4.28 o 
   2  10  18      332.23      354.41     16.14 o 
   3  10  18      129.12      118.80      6.93 o 
  -3  11  18       14.37       12.77      2.86 o 
  -2  11  18       19.70       20.89      2.95 o 
  -1  11  18      111.33      146.70     10.78 o 
   0  11  18      208.44      222.64      8.68 o 
   1  11  18      313.99      319.31      9.15 o 
   2  11  18      112.57      115.96      8.11 o 
  -2  12  18        1.29        1.45      1.20 o 
  -1  12  18      201.47      233.01     11.34 o 
   0  12  18      152.35      128.30      6.09 o 
   1  12  18      368.85      384.27     13.19 o 
  -5   1  19      117.08      114.79      7.35 o 
  -4   1  19       66.93       80.34      6.60 o 
  -3   1  19      401.26      377.29     15.34 o 
  -2   1  19     2067.27     2054.61     24.78 o 
  -1   1  19        5.20        3.53      1.71 o 
   0   1  19      741.18      776.56     32.34 o 
   1   1  19      361.89      304.19     10.60 o 
   2   1  19      773.49      763.73     13.79 o 
   3   1  19      127.57      126.86     14.93 o 
   4   1  19        7.31        8.93      2.31 o 
   5   1  19       21.78       15.43      2.77 o 
  -5   2  19       36.50       47.27      4.95 o 
  -4   2  19       40.83       27.09      7.14 o 
  -3   2  19       35.90       25.27      3.70 o 
  -2   2  19      185.34      173.91      7.36 o 
  -1   2  19       10.28        4.42      2.53 o 
   0   2  19      301.33      284.91     10.44 o 
   1   2  19        6.49        9.25      3.55 o 
   2   2  19       10.30       16.68      2.57 o 
   3   2  19        1.70        2.52      2.69 o 
   4   2  19      340.97      344.72      9.29 o 
   5   2  19       11.43       17.51      2.77 o 
  -5   3  19       34.17       30.85      3.85 o 
  -4   3  19       37.45       48.60      5.18 o 
  -3   3  19       29.56       18.49      4.09 o 
  -2   3  19      890.18      917.84     16.49 o 
  -1   3  19      529.80      505.34     12.27 o 
   0   3  19      201.74      207.85      9.06 o 
   1   3  19        1.68        1.50      2.39 o 
   2   3  19      272.68      272.13      9.42 o 
   3   3  19      376.59      358.09     10.24 o 
   4   3  19       41.22       54.48      5.16 o 
  -5   4  19       13.11       13.76      2.74 o 
  -4   4  19      100.82       87.71      6.41 o 
  -3   4  19     1611.46     1661.98     30.88 o 
  -2   4  19      432.87      413.31     13.17 o 
  -1   4  19     1189.95     1137.92     18.74 o 
   0   4  19        2.06        4.48      1.83 o 
   1   4  19      393.35      417.33     15.97 o 
   2   4  19      666.31      639.91     26.83 o 
   3   4  19       51.59       46.50      4.55 o 
   4   4  19        8.11       12.54      2.59 o 
  -5   5  19       69.21       53.10      4.21 o 
  -4   5  19       99.98      108.57     10.14 o 
  -3   5  19      405.62      425.20     12.21 o 
  -2   5  19      126.45      129.73      7.65 o 
  -1   5  19        4.62        1.60      1.93 o 
   0   5  19      277.10      285.74     13.58 o 
   1   5  19      337.85      314.61     13.69 o 
   2   5  19       56.64       68.25      9.22 o 
   3   5  19      227.48      230.12      9.02 o 
   4   5  19       75.72       83.39      5.00 o 
  -4   6  19      148.16      106.44      9.41 o 
  -3   6  19        0.07       -2.42      2.70 o 
  -2   6  19        0.12        1.28      3.45 o 
  -1   6  19      135.93      136.77      7.35 o 
   0   6  19        5.72        3.78      3.14 o 
   1   6  19      379.01      361.63     20.00 o 
   2   6  19        7.06       12.00      4.91 o 
   3   6  19      127.70      121.99      9.90 o 
   4   6  19       82.05       67.49      7.90 o 
  -4   7  19       72.43       67.81      7.01 o 
  -3   7  19      328.33      331.98     12.84 o 
  -2   7  19       90.11       94.89      7.65 o 
  -1   7  19     1842.73     1927.80     25.58 o 
   0   7  19       58.03       63.64      8.92 o 
   1   7  19      159.42      186.74     10.22 o 
   2   7  19        9.10        7.29      4.25 o 
   3   7  19       62.76       55.67      6.18 o 
   4   7  19      326.17      325.32     11.18 o 
  -4   8  19        1.53        2.31      2.11 o 
  -3   8  19      333.07      337.94     11.20 o 
  -2   8  19        1.88       -0.54      4.25 o 
  -1   8  19      255.45      269.84      9.24 o 
   0   8  19      407.90      423.68     15.03 o 
   1   8  19       22.19       12.71      6.71 o 
   2   8  19       12.08       13.84      4.52 o 
   3   8  19        0.81       -0.07      1.88 o 
  -4   9  19       18.85       15.58      2.56 o 
  -3   9  19        1.68        1.08      1.31 o 
  -2   9  19        8.11        7.57      2.78 o 
  -1   9  19      120.50      104.56      5.41 o 
   0   9  19      153.15      146.13     10.65 o 
   1   9  19      105.18      102.28      6.67 o 
   2   9  19      180.27      169.17     11.67 o 
   3   9  19      108.34      103.85     19.19 o 
  -3  10  19        7.11        5.64      3.74 o 
  -2  10  19        1.17       -0.72      2.48 o 
  -1  10  19       58.42       66.76      7.92 o 
   0  10  19       63.64       63.56      5.30 o 
   1  10  19       84.38       77.57      6.40 o 
   2  10  19      496.17      495.68     17.49 o 
  -2  11  19      244.00      265.39     13.05 o 
  -1  11  19      134.88      131.00      9.37 o 
   0  11  19        1.57       -0.60      1.68 o 
   1  11  19       71.16       74.17      6.80 o 
   2  11  19      108.23      125.75      7.32 o 
  -1  12  19       95.90       96.41      6.35 o 
   0  12  19      112.45      115.78      6.35 o 
  -5   0  20      175.46      150.00      7.02 o 
  -4   0  20       53.23       53.36      7.40 o 
  -3   0  20      288.58      329.22     19.85 o 
  -2   0  20        4.84        2.77      3.07 o 
  -1   0  20      185.67      206.27     11.33 o 
   0   0  20        8.38       12.42      5.75 o 
   1   0  20     1908.84     1872.58     32.46 o 
   2   0  20      254.64      240.76     10.98 o 
   3   0  20      338.47      335.80     17.33 o 
   4   0  20     2417.08     2393.71    100.69 o 
  -5   1  20        0.65        2.70      1.64 o 
  -4   1  20        7.65        6.15      2.83 o 
  -3   1  20        3.00       -0.76     10.58 o 
  -2   1  20      193.29      189.49      7.76 o 
  -1   1  20        0.59       -0.67      1.99 o 
   0   1  20        1.67       -2.49      3.41 o 
   1   1  20       89.82       80.31      7.75 o 
   2   1  20      182.36      186.65      6.85 o 
   3   1  20      138.61      142.88      6.46 o 
   4   1  20      413.15      365.20      8.74 o 
  -5   2  20       75.22       75.03      5.16 o 
  -4   2  20        6.89        7.38      4.26 o 
  -3   2  20      236.97      225.61     11.66 o 
  -2   2  20       58.14       58.54      4.57 o 
  -1   2  20       20.07       19.12      2.86 o 
   0   2  20       38.37       41.57      4.33 o 
   1   2  20       63.76       73.63      7.21 o 
   2   2  20        3.73        6.76      2.04 o 
   3   2  20        1.35       -2.62      2.62 o 
   4   2  20      126.27      108.29      5.95 o 
  -5   3  20        0.56        0.78      0.73 o 
  -4   3  20      137.42      129.34      7.87 o 
  -3   3  20      536.84      527.74     17.33 o 
  -2   3  20      460.57      477.39     14.03 o 
  -1   3  20        9.46        4.73      1.92 o 
   0   3  20       36.29       32.05      3.96 o 
   1   3  20      145.29      154.72     10.04 o 
   2   3  20       32.27       29.62      6.60 o 
   3   3  20      129.71      125.16      6.97 o 
   4   3  20      132.59      124.61      6.10 o 
  -4   4  20      205.84      206.10      8.85 o 
  -3   4  20      111.13      115.96      8.43 o 
  -2   4  20      528.61      530.33     12.23 o 
  -1   4  20      164.82      166.79      8.12 o 
   0   4  20      202.93      195.68      8.93 o 
   1   4  20       15.26       22.94     10.73 o 
   2   4  20      848.89      844.05     30.08 o 
   3   4  20       46.25       44.41      4.14 o 
   4   4  20        0.52        0.44      1.65 o 
  -4   5  20        0.95        3.49      3.12 o 
  -3   5  20     1031.44     1073.84     18.48 o 
  -2   5  20      691.50      754.29     20.62 o 
  -1   5  20      244.93      253.61      8.55 o 
   0   5  20      108.25      106.70      8.53 o 
   1   5  20       66.06       67.64      6.75 o 
   2   5  20      127.20      138.89     12.42 o 
   3   5  20      494.65      477.23     18.26 o 
   4   5  20       51.71       55.32      4.51 o 
  -4   6  20      149.80      156.84     10.07 o 
  -3   6  20        0.30        0.93      2.31 o 
  -2   6  20      245.05      267.10     16.88 o 
  -1   6  20      602.33      615.22     15.01 o 
   0   6  20       79.47       63.48      7.09 o 
   1   6  20      148.89      174.30      9.92 o 
   2   6  20       28.57       28.51      6.32 o 
   3   6  20      490.79      491.23     17.59 o 
   4   6  20       73.23       74.36      5.68 o 
  -4   7  20      311.46      320.42     12.74 o 
  -3   7  20      139.52      136.16      7.32 o 
  -2   7  20       14.55       15.70      3.61 o 
  -1   7  20      794.32      855.02     16.45 o 
   0   7  20        3.07       11.19      3.55 o 
   1   7  20      214.07      211.81     15.25 o 
   2   7  20        5.43        2.01      3.78 o 
   3   7  20        0.23       -1.98      1.98 o 
  -4   8  20      751.72      898.61     17.88 o 
  -3   8  20        1.58        4.69      2.54 o 
  -2   8  20       38.50       36.69      4.61 o 
  -1   8  20       28.82       26.99      3.18 o 
   0   8  20      647.87      650.74     23.53 o 
   1   8  20       18.96       14.79      3.09 o 
   2   8  20       30.24       25.87      5.63 o 
   3   8  20       25.27       22.52      2.55 o 
  -3   9  20        6.47        3.60      1.63 o 
  -2   9  20        6.70       11.17      2.83 o 
  -1   9  20      138.18      145.91      7.53 o 
   0   9  20      432.11      443.08     13.50 o 
   1   9  20       22.43       15.66      3.45 o 
   2   9  20      165.71      166.52     10.70 o 
  -3  10  20        2.65        4.19      1.74 o 
  -2  10  20       35.35       30.65      3.32 o 
  -1  10  20      277.96      256.03     13.63 o 
   0  10  20      786.51      805.11     15.87 o 
   1  10  20       11.84       12.51      3.50 o 
   2  10  20      149.54      159.62      8.85 o 
  -2  11  20      310.00      314.44     10.49 o 
  -1  11  20      302.31      307.56     12.50 o 
   0  11  20      290.48      291.84     13.21 o 
   1  11  20       19.02       19.74      3.28 o 
  -4   1  21      219.13      233.29      9.69 o 
  -3   1  21       57.60       61.11      6.46 o 
  -2   1  21      750.57      774.60     15.05 o 
  -1   1  21      116.64      120.66      6.17 o 
   0   1  21      143.43      140.55     10.07 o 
   1   1  21      237.14      256.40     12.84 o 
   2   1  21       73.26       81.65      4.50 o 
   3   1  21       60.11       62.61      8.27 o 
   4   1  21        5.78        6.93      1.89 o 
  -4   2  21        4.72        8.82      2.61 o 
  -3   2  21        0.39        2.73      3.18 o 
  -2   2  21     1182.97     1224.77     21.71 o 
  -1   2  21        0.04       -1.72      2.51 o 
   0   2  21       63.13       69.14      5.51 o 
   1   2  21      913.02      970.07     24.40 o 
   2   2  21        0.13       -0.81      1.79 o 
   3   2  21        1.94        4.86      3.44 o 
   4   2  21       49.67       56.47      5.12 o 
  -4   3  21      184.65      188.99      8.22 o 
  -3   3  21      296.36      314.75     12.92 o 
  -2   3  21      124.47      139.76      7.22 o 
  -1   3  21      101.23      109.08      5.85 o 
   0   3  21      302.95      318.97     11.15 o 
   1   3  21       65.29       69.79      6.86 o 
   2   3  21       46.72       54.23      8.54 o 
   3   3  21       13.05       10.30      3.00 o 
   4   3  21       61.95       55.17      3.58 o 
  -4   4  21       50.74       51.30      6.35 o 
  -3   4  21      156.40      151.01      8.88 o 
  -2   4  21      256.14      259.26      8.40 o 
  -1   4  21       30.80       30.56      3.28 o 
   0   4  21      155.48      163.28     10.49 o 
   1   4  21       20.46       18.41      4.17 o 
   2   4  21       20.77       16.87      5.50 o 
   3   4  21        4.58        5.68      2.22 o 
   4   4  21      141.96      145.15      8.21 o 
  -4   5  21      217.98      221.38     11.58 o 
  -3   5  21      200.31      191.90      7.50 o 
  -2   5  21       56.83       54.53      7.42 o 
  -1   5  21       73.93       68.61      4.52 o 
   0   5  21        9.47        4.13      3.47 o 
   1   5  21      352.10      356.16     14.05 o 
   2   5  21       85.99       64.02      8.52 o 
   3   5  21       80.84       73.24      6.78 o 
   4   5  21        3.56        4.70      1.95 o 
  -4   6  21       20.50       28.96      4.23 o 
  -3   6  21        5.46        4.90      2.53 o 
  -2   6  21        5.87        1.11      3.39 o 
  -1   6  21        3.97        2.51      2.09 o 
   0   6  21      123.32      117.73      8.48 o 
   1   6  21      193.83      197.23     16.07 o 
   2   6  21       25.13       15.34      5.00 o 
   3   6  21       62.48       59.32      4.41 o 
  -4   7  21       38.93       36.29      3.81 o 
  -3   7  21       26.04       24.55      3.37 o 
  -2   7  21        5.20        4.69      3.05 o 
  -1   7  21        7.25        6.07      2.25 o 
   0   7  21       96.53       99.51      7.37 o 
   1   7  21      249.24      262.74     29.65 o 
   2   7  21       86.08       78.89      8.34 o 
   3   7  21       70.56       58.33      3.86 o 
  -3   8  21        7.74        4.96      2.90 o 
  -2   8  21        5.20        1.44      2.50 o 
  -1   8  21      544.41      545.33     14.56 o 
   0   8  21      698.68      711.95     17.50 o 
   1   8  21       18.34       10.47      4.90 o 
   2   8  21       58.97       55.58      6.50 o 
  -3   9  21      354.57      375.72     11.70 o 
  -2   9  21      202.42      222.44     14.74 o 
  -1   9  21       15.80       16.23      4.56 o 
   0   9  21      158.68      162.37      7.68 o 
   1   9  21      478.57      467.94     11.87 o 
   2   9  21      153.57      126.51     26.51 o 
  -2  10  21        5.45        5.82      2.31 o 
  -1  10  21      282.17      252.35     12.14 o 
   0  10  21        2.21       -0.17      4.60 o 
   1  10  21      263.11      247.03     11.29 o 
   2  10  21        0.79       -1.69      1.69 o 
  -1  11  21       13.56       14.22      2.58 o 
  -4   0  22       66.04       65.59      7.08 o 
  -3   0  22       17.78       19.32      5.64 o 
  -2   0  22        4.68        0.53      4.77 o 
  -1   0  22        0.09       -2.43      3.45 o 
   0   0  22      732.65      698.79     30.40 o 
   1   0  22      812.84      771.37     30.39 o 
   2   0  22      235.60      269.06     15.98 o 
   3   0  22       13.62       13.54      2.60 o 
  -4   1  22        0.98       -0.17      2.27 o 
  -3   1  22      509.56      491.52     15.73 o 
  -2   1  22       95.59       98.77      5.48 o 
  -1   1  22      511.01      552.35     12.57 o 
   0   1  22      153.70      163.70     10.65 o 
   1   1  22      135.82      125.24     12.44 o 
   2   1  22      183.60      178.04      7.11 o 
   3   1  22       51.83       50.25      4.25 o 
  -4   2  22      194.92      182.36      7.68 o 
  -3   2  22       90.14       78.89      9.66 o 
  -2   2  22      294.16      312.20      9.19 o 
  -1   2  22       39.50       40.19      3.74 o 
   0   2  22       54.37       53.96      4.82 o 
   1   2  22       77.39       77.10     12.52 o 
   2   2  22       73.65       82.74      6.34 o 
   3   2  22       12.88       20.77      4.07 o 
   4   2  22      141.27      104.11      5.69 o 
  -4   3  22       77.04       76.18      4.91 o 
  -3   3  22       77.80       84.59      6.73 o 
  -2   3  22       74.83       68.70      4.45 o 
  -1   3  22      371.29      401.52     10.52 o 
   0   3  22      922.98      960.63     18.61 o 
   1   3  22      135.28      138.22      9.20 o 
   2   3  22       25.89       29.43      6.10 o 
   3   3  22        1.38        1.00      2.11 o 
   4   3  22       53.20       50.41      4.05 o 
  -4   4  22       20.80       25.59      4.39 o 
  -3   4  22        0.49        0.68      1.82 o 
  -2   4  22       87.98       89.91      4.92 o 
  -1   4  22        5.33        5.94      2.15 o 
   0   4  22        4.71        8.52      3.57 o 
   1   4  22      239.09      244.17     11.66 o 
   2   4  22       74.88       78.13      9.09 o 
   3   4  22        2.30       -2.46      2.46 o 
  -4   5  22      191.90      180.51      9.20 o 
  -3   5  22        1.42        4.27      2.30 o 
  -2   5  22      136.43      135.23      9.14 o 
  -1   5  22      382.50      410.57     11.48 o 
   0   5  22      127.89      134.00      9.09 o 
   1   5  22      200.99      183.83     10.04 o 
   2   5  22      148.02      163.81     12.07 o 
   3   5  22       12.26       12.65      2.20 o 
  -4   6  22       70.18       55.31      4.59 o 
  -3   6  22      106.69      109.40      5.92 o 
  -2   6  22        1.29        2.35      2.69 o 
  -1   6  22        0.13        3.35      7.14 o 
   0   6  22       56.54       59.21      8.45 o 
   1   6  22      363.13      346.58     14.15 o 
   2   6  22        2.18        2.91      3.24 o 
   3   6  22        1.96       -1.12      1.41 o 
  -3   7  22       13.27       13.30      2.26 o 
  -2   7  22       20.96       19.72      3.49 o 
  -1   7  22      880.01      883.82     22.13 o 
   0   7  22      552.00      552.17     15.64 o 
   1   7  22        5.95        9.85      2.42 o 
   2   7  22      269.85      260.08     13.27 o 
   3   7  22       26.39       23.37      3.17 o 
  -3   8  22      172.26      158.75      7.89 o 
  -2   8  22        1.40        5.28      2.42 o 
  -1   8  22        0.11       -3.01      3.01 o 
   0   8  22        2.52       -3.30      3.46 o 
   1   8  22        3.31        2.46      1.74 o 
   2   8  22       14.68       13.38      3.59 o 
  -2   9  22       55.16       54.32      5.32 o 
  -1   9  22       24.81       28.30      4.93 o 
   0   9  22        2.90        2.29      1.82 o 
   1   9  22       27.01       21.83      4.43 o 
   2   9  22        2.04        1.57      1.58 o 
  -1  10  22        0.67        0.27      1.98 o 
   0  10  22        2.61        3.62      1.27 o 
   1  10  22       34.62       31.56      3.62 o 
  -4   1  23       26.38       34.29      3.30 o 
  -3   1  23      294.47      336.72     12.16 o 
  -2   1  23       28.08       26.62      3.09 o 
  -1   1  23        0.81        0.47      2.22 o 
   0   1  23       77.81       74.54      7.41 o 
   1   1  23        4.39        5.54      3.27 o 
   2   1  23        6.75        9.85      3.19 o 
   3   1  23       11.81        7.46      2.75 o 
  -4   2  23      465.21      461.13     10.52 o 
  -3   2  23       91.72      113.43      7.19 o 
  -2   2  23        4.83        3.84      1.83 o 
  -1   2  23        3.94       -0.58      2.67 o 
   0   2  23     1128.75     1176.50     26.60 o 
   1   2  23       22.62       22.84      4.76 o 
   2   2  23       30.32       37.67      4.24 o 
   3   2  23       70.34       51.80      5.80 o 
  -4   3  23        0.92       -2.36      2.36 o 
  -3   3  23      500.87      492.07     14.57 o 
  -2   3  23      177.44      174.00      6.42 o 
  -1   3  23     1299.66     1359.91     18.19 o 
   0   3  23        0.26        0.26      2.70 o 
   1   3  23       25.04       15.10      3.81 o 
   2   3  23      276.42      253.65     14.60 o 
   3   3  23       38.16       33.21      4.68 o 
  -4   4  23      281.48      286.20     10.60 o 
  -3   4  23        2.91        2.09      1.49 o 
  -2   4  23       86.38       91.61      5.15 o 
  -1   4  23      337.34      341.43      8.95 o 
   0   4  23      180.77      167.53      9.92 o 
   1   4  23       11.00        8.44      3.21 o 
   2   4  23      122.30      121.81      9.96 o 
   3   4  23       91.03      100.52      7.44 o 
  -3   5  23      216.46      218.30     14.08 o 
  -2   5  23       81.32       76.77      5.87 o 
  -1   5  23      480.28      505.81     13.66 o 
   0   5  23      387.44      405.24     14.33 o 
   1   5  23        0.39        3.55      1.82 o 
   2   5  23      127.94      118.86      9.62 o 
   3   5  23      103.29      119.17      7.42 o 
  -3   6  23       32.90       38.11      3.07 o 
  -2   6  23        0.20        1.16      1.92 o 
  -1   6  23      160.45      159.52      8.28 o 
   0   6  23        0.81        0.27      2.33 o 
   1   6  23      326.04      332.66     10.79 o 
   2   6  23       15.10       16.34      3.95 o 
   3   6  23      131.68      136.40      6.80 o 
  -3   7  23        3.55        2.30      1.87 o 
  -2   7  23       59.79       66.45      4.53 o 
  -1   7  23        4.01        2.02      2.17 o 
   0   7  23      597.69      586.57     14.76 o 
   1   7  23       35.65       29.98      3.92 o 
   2   7  23        3.54        2.90      2.71 o 
  -2   8  23        1.70       -0.18      1.31 o 
  -1   8  23       50.68       38.37      5.54 o 
   0   8  23        4.10        2.44      1.95 o 
   1   8  23      317.15      347.30     14.25 o 
   2   8  23       19.10       17.30      2.90 o 
  -1   9  23       68.84       75.34      6.18 o 
   0   9  23      676.78      631.59     11.02 o 
   1   9  23      280.57      277.16     10.52 o 
  -4   0  24       49.66       46.36      4.38 o 
  -3   0  24     1342.14     1484.16     32.39 o 
  -2   0  24       79.79       78.07      6.11 o 
  -1   0  24       55.01       51.91      5.37 o 
   0   0  24      250.19      236.42     16.67 o 
   1   0  24      979.87      967.30     30.95 o 
   2   0  24        0.42       -1.18      3.75 o 
  -4   1  24      153.89      181.80      5.73 o 
  -3   1  24        6.91        3.48      2.48 o 
  -2   1  24       53.89       55.83      3.80 o 
  -1   1  24       91.37       87.47      4.75 o 
   0   1  24      282.20      320.31     13.59 o 
   1   1  24      425.59      446.45     14.92 o 
   2   1  24       72.01       62.58      4.84 o 
   3   1  24      109.94       68.63      4.70 o 
  -4   2  24       86.44       87.85      5.59 o 
  -3   2  24       19.61       17.31      2.98 o 
  -2   2  24      483.86      489.10     10.03 o 
  -1   2  24      492.93      508.01     10.63 o 
   0   2  24        2.56        2.48      3.13 o 
   1   2  24      541.92      550.54     18.29 o 
   2   2  24       12.99       11.19      3.83 o 
   3   2  24      127.01      100.29      6.13 o 
  -3   3  24      170.35      155.63      5.43 o 
  -2   3  24       74.40       77.36      4.55 o 
  -1   3  24      146.60      157.06      5.88 o 
   0   3  24       46.93       45.03      5.46 o 
   1   3  24       53.94       47.43      5.17 o 
   2   3  24       55.40       48.38      6.35 o 
   3   3  24       71.47       54.29      4.73 o 
  -3   4  24       13.62       11.99      2.19 o 
  -2   4  24        2.42        8.27      3.45 o 
  -1   4  24      505.99      514.53     19.84 o 
   0   4  24      287.63      306.31     12.26 o 
   1   4  24        0.38        1.94      2.37 o 
   2   4  24        0.78        3.91      2.67 o 
   3   4  24      282.10      231.18      8.88 o 
  -3   5  24        7.89        3.26      2.50 o 
  -2   5  24        4.52        5.68      2.15 o 
  -1   5  24       21.80       17.56      4.48 o 
   0   5  24      222.49      226.06     14.15 o 
   1   5  24      128.91      132.02      9.74 o 
   2   5  24       86.87       90.50      7.23 o 
  -3   6  24       24.75       25.24      3.21 o 
  -2   6  24        9.96        3.97      4.53 o 
  -1   6  24        0.95        1.04      2.03 o 
   0   6  24       38.83       31.85      4.32 o 
   1   6  24       32.90       23.51      3.84 o 
   2   6  24      250.91      273.10     11.18 o 
  -2   7  24        9.60        9.32      2.85 o 
  -1   7  24        9.72        9.67      2.11 o 
   0   7  24      285.25      297.46      9.37 o 
   1   7  24      313.39      294.54     13.04 o 
   2   7  24       12.03        6.55      1.92 o 
  -1   8  24       74.70       79.63      6.42 o 
   0   8  24        1.20        0.58      1.33 o 
   1   8  24       30.23       29.63      3.83 o 
  -3   1  25       66.00       65.99      4.54 o 
  -2   1  25        0.42        0.29      1.42 o 
  -1   1  25       36.30       38.66      3.04 o 
   0   1  25        9.72        4.98      3.06 o 
   1   1  25       41.90       32.07      4.35 o 
   2   1  25        1.67        3.01      1.69 o 
  -3   2  25      275.58      287.46      8.64 o 
  -2   2  25       49.76       45.76      4.27 o 
  -1   2  25      109.53      114.69      5.65 o 
   0   2  25        5.27        5.94      5.81 o 
   1   2  25      231.83      258.61     10.27 o 
   2   2  25        6.44        0.92      2.14 o 
  -3   3  25       77.35       73.47      6.07 o 
  -2   3  25      293.75      298.03      7.47 o 
  -1   3  25      128.49      131.45      7.63 o 
   0   3  25      389.47      400.48     13.33 o 
   1   3  25      129.18      141.29      7.37 o 
   2   3  25       22.21       22.27      3.92 o 
  -3   4  25        0.27       -0.20      1.62 o 
  -2   4  25      174.25      171.82      6.99 o 
  -1   4  25      352.15      335.85     15.32 o 
   0   4  25      177.54      186.09      8.84 o 
   1   4  25        7.71        7.79      2.08 o 
   2   4  25       56.86       57.91      5.33 o 
  -2   5  25       18.00       14.48      2.19 o 
  -1   5  25        3.30        5.74      2.01 o 
   0   5  25        7.99       17.00      2.93 o 
   1   5  25       26.21       24.96      2.71 o 
   2   5  25      210.98      189.31      8.35 o 
  -2   6  25        1.21        0.73      1.62 o 
  -1   6  25       22.24       22.35      2.66 o 
   0   6  25        6.72        4.18      1.99 o 
   1   6  25       57.28       58.16      6.00 o 
  -1   7  25        3.09        0.90      2.22 o 
   0   7  25      556.58      560.42     10.52 o 
   1   7  25      136.40      127.98      7.12 o 
  -3   0  26      156.45      169.11      7.96 o 
  -2   0  26      130.03      141.29      6.14 o 
  -1   0  26      272.35      279.66      9.02 o 
   0   0  26        0.84        2.62      3.84 o 
   1   0  26        5.91        7.91      3.54 o 
  -3   1  26       10.67        7.90      1.69 o 
  -2   1  26        0.11       -0.13      1.11 o 
  -1   1  26       27.74       22.80      4.62 o 
   0   1  26        2.01        0.56      2.53 o 
   1   1  26        1.40        0.92      2.14 o 
  -3   2  26       35.07       28.20      3.25 o 
  -2   2  26      118.64      110.65      4.85 o 
  -1   2  26        0.95        1.11      2.00 o 
   0   2  26        3.57        3.57      2.42 o 
   1   2  26       64.32       69.57      4.87 o 
  -2   3  26       22.08       23.29      2.58 o 
  -1   3  26      215.67      206.39      8.38 o 
   0   3  26       32.64       29.05      3.75 o 
   1   3  26       36.87       34.39      2.59 o 
  -2   4  26        9.63        7.42      2.58 o 
  -1   4  26     1374.93     1375.87     26.44 o 
   0   4  26        1.93        3.13      4.86 o 
   1   4  26       66.44       84.73      7.07 o 
  -2   5  26       91.48       98.40      5.96 o 
  -1   5  26      236.54      220.72     15.34 o 
   0   5  26       29.77       26.76      2.92 o 
   1   5  26       19.67       11.58      3.09 o 
  -1   6  26        9.96       10.47      2.50 o 
   0   6  26      297.24      269.33      6.87 o 
  -1   1  27        6.84        4.29      1.65 o 
   0   1  27       91.11       82.25      5.26 o 
   1   1  27        0.08       -0.54      3.67 o 
  -2   2  27       34.90       29.15      3.52 o 
  -1   2  27      466.18      486.65     15.51 o 
   0   2  27      219.81      219.17      8.00 o 
   1   2  27        5.83        7.11      1.68 o 
  -1   3  27      285.89      289.55     11.03 o 
   0   3  27        9.20        6.31      2.97 o 
   1   3  27       51.30       53.88      4.98 o 
  -1   4  27       43.83       52.44      4.85 o 
   0   4  27      415.47      389.96     18.06 o 
  -1   0  28      289.72      281.83     10.01 o 
   0   0  28        1.70       -0.07      1.76 o 
   0   1  28       14.62       14.04      1.95 o 
  -1   2  28       83.48       76.87      5.12 o 
   0   2  28        7.41        4.47      1.88 o 
                                                 
